# Supplementary material for: 3,3′-Dimeth­oxy-2,2′-[(4,5-dimethyl-o-phenyl­ene)bis­(nitrilo­methanylyl­idene)]diphenol
Source: Acta Crystallogr Sect E Struct Rep Online. 2011 Feb 16;67(Pt 3):o636. doi: 10.1107/S160053681100506X (PMC3052052; doi:10.1107/S160053681100506X)
Supplement: Supplementary file 2 [file e-67-0o636-Isup2.hkl]

# 
# h,k,l, Fc-squared, Fo-squared, sigma(Fo-squared) and status flag 
# 
data_I
_shelx_title ' a in P-1' 
_shelx_refln_list_code          4 
_shelx_F_calc_maximum      130.23 
_exptl_crystal_F_000       856.00 
_reflns_d_resolution_high  0.7484 
 
loop_ 
 _symmetry_equiv_pos_as_xyz 
 'x, y, z' 
 '-x, -y, -z' 
 
_cell_length_a     8.0311 
_cell_length_b    12.5836 
_cell_length_c    20.6174 
_cell_angle_alpha  86.900 
_cell_angle_beta   82.549 
_cell_angle_gamma  81.806 
 
_shelx_F_squared_multiplier     1.000 
 
loop_ 
 _refln_index_h 
 _refln_index_k 
 _refln_index_l 
 _refln_F_squared_calc 
 _refln_F_squared_meas 
 _refln_F_squared_sigma 
 _refln_observed_status 
   1   0   0        0.00       -0.26      0.35 o 
   2   0   0      149.21      124.66      3.59 o 
   3   0   0      733.87      774.64     12.92 o 
   4   0   0       76.58       84.96      3.16 o 
   5   0   0        0.04       -1.11      2.35 o 
   6   0   0      371.21      395.94      9.96 o 
   7   0   0      101.65       95.88      6.71 o 
   8   0   0       17.42       12.82      5.40 o 
   9   0   0        0.02        7.64      6.37 o 
  10   0   0        3.70       14.41     11.32 o 
 -10   1   0        0.32       -6.61      7.67 o 
  -9   1   0       43.10       47.47     13.89 o 
  -8   1   0        5.68       -1.26      4.21 o 
  -7   1   0        1.49       -0.27      2.56 o 
  -6   1   0        0.17        2.38      2.51 o 
  -5   1   0        0.13       -2.45      3.58 o 
  -4   1   0      268.88      197.49      5.50 o 
  -3   1   0       77.82       63.59      2.86 o 
  -2   1   0     7281.09     7017.79    136.57 o 
  -1   1   0     3011.91     2976.74     72.38 o 
   0   1   0        0.23        0.04      0.09 o 
   1   1   0     2408.50     1654.97     52.32 o 
   2   1   0       26.57       19.72      1.58 o 
   3   1   0       74.75       94.97      3.48 o 
   4   1   0       81.34       77.43      3.16 o 
   5   1   0        9.65       11.30      3.01 o 
   6   1   0       24.37       26.25      4.97 o 
   7   1   0        4.58        3.20      3.80 o 
   8   1   0       21.42       25.66      4.43 o 
   9   1   0      129.28      126.32     24.62 o 
  10   1   0        0.00       -7.38      9.61 o 
 -10   2   0        3.05       -4.29     12.87 o 
  -9   2   0        9.43       16.87      7.15 o 
  -8   2   0       26.87       23.53      6.44 o 
  -7   2   0       20.95       22.33      2.63 o 
  -6   2   0        3.12       -0.26      3.74 o 
  -5   2   0        2.85        3.35      2.12 o 
  -4   2   0      545.78      583.71     12.15 o 
  -3   2   0      974.77      966.37     17.02 o 
  -2   2   0     4924.63     4698.55     79.02 o 
  -1   2   0      406.48      412.19      6.12 o 
   1   2   0     1136.61     1217.41     23.36 o 
   2   2   0      333.88      387.38      7.30 o 
   3   2   0      964.53     1064.57     18.61 o 
   4   2   0      687.02      616.24     12.11 o 
   5   2   0       13.91       23.12      3.02 o 
   6   2   0        1.28       -1.54      2.21 o 
   7   2   0        1.35        0.64      2.89 o 
   8   2   0      103.14      115.77      9.74 o 
   9   2   0       22.42       32.62      9.43 o 
  10   2   0        3.72       -1.02      6.90 o 
 -10   3   0        4.02       10.81     15.10 o 
  -9   3   0       35.14       40.09      8.55 o 
  -8   3   0        1.71        3.06      6.14 o 
  -7   3   0        7.53        3.95      3.09 o 
  -6   3   0       11.99        9.85      3.07 o 
  -5   3   0        0.78        2.80      3.42 o 
  -4   3   0      208.21      219.77      6.21 o 
  -3   3   0        7.31        7.73      1.52 o 
  -2   3   0     1498.83     1393.23     25.18 o 
  -1   3   0        1.67        0.18      0.76 o 
   0   3   0        8.43        9.67      1.16 o 
   1   3   0        0.43       -0.42      1.17 o 
   2   3   0      891.22      847.54     11.13 o 
   3   3   0      921.13      873.46     15.36 o 
   4   3   0        1.37        3.89      1.22 o 
   5   3   0        0.05        0.79      1.55 o 
   6   3   0        4.52        1.68      1.89 o 
   7   3   0      161.54      175.79      5.24 o 
   8   3   0      154.10      137.77      7.95 o 
   9   3   0        3.34       -2.43      4.44 o 
  10   3   0        2.18        7.55     10.64 o 
  -9   4   0       12.58        1.36      7.23 o 
  -8   4   0        0.16       -3.50      5.87 o 
  -7   4   0        0.97       -3.54      4.78 o 
  -6   4   0        3.12       -0.93      4.53 o 
  -5   4   0      348.81      337.67     25.37 o 
  -4   4   0        2.60        0.36      3.28 o 
  -3   4   0        6.63        5.02      1.39 o 
  -2   4   0     1875.71     1875.82     26.76 o 
  -1   4   0        0.57       -0.83      0.99 o 
   0   4   0      456.31      404.93      5.79 o 
   1   4   0      378.50      361.79      5.56 o 
   2   4   0      343.68      301.86      5.19 o 
   3   4   0      248.90      244.72      6.29 o 
   4   4   0        8.93       13.12      1.97 o 
   5   4   0      106.31      112.46      5.47 o 
   6   4   0       41.23       40.07      3.75 o 
   7   4   0      272.61      265.91     10.86 o 
   8   4   0       75.15       66.28      6.76 o 
   9   4   0        3.29        2.70      4.33 o 
  10   4   0        4.58       -3.43      6.86 o 
  -9   5   0        0.21       -9.62      8.97 o 
  -8   5   0        0.00      -11.07      5.53 o 
  -7   5   0       22.85       18.53      8.66 o 
  -6   5   0        5.18        3.47      4.84 o 
  -5   5   0        0.94       -0.04      4.50 o 
  -4   5   0       83.97       79.41      2.85 o 
  -3   5   0     4982.64     5094.75     69.10 o 
  -2   5   0      150.34      170.37      5.25 o 
  -1   5   0     2759.85     2882.36     34.37 o 
   0   5   0      249.79      266.51      4.37 o 
   1   5   0      222.87      226.21      4.69 o 
   2   5   0     1269.43     1232.96     17.94 o 
   3   5   0       27.67       20.80      2.01 o 
   4   5   0       79.96       86.65      6.04 o 
   5   5   0       10.76        4.16      5.08 o 
   6   5   0      186.96      198.57      8.51 o 
   7   5   0       38.32       33.66      5.64 o 
   8   5   0        0.08       -2.04      4.70 o 
   9   5   0       46.92       49.29      6.35 o 
  10   5   0       49.25       41.68     10.12 o 
  -9   6   0       12.57        8.86     10.46 o 
  -8   6   0        2.57       -4.16      6.41 o 
  -7   6   0        2.70        1.03      3.93 o 
  -6   6   0        1.09        0.77      4.31 o 
  -5   6   0      352.13      355.84      8.82 o 
  -4   6   0        5.45        6.47      2.12 o 
  -3   6   0     1510.84     1588.92     26.45 o 
  -2   6   0      559.21      593.19     12.64 o 
  -1   6   0        2.01       -0.77      1.87 o 
   0   6   0      281.41      248.48      5.06 o 
   1   6   0      527.79      482.70     13.14 o 
   2   6   0      718.40      740.47     12.96 o 
   3   6   0      230.81      227.08      5.44 o 
   4   6   0      180.67      160.41      4.90 o 
   5   6   0      697.63      668.48     15.39 o 
   6   6   0      130.77      140.06      6.27 o 
   7   6   0       47.39       36.07      6.31 o 
   8   6   0       16.03       -0.25      6.26 o 
   9   6   0        9.67       19.34      9.26 o 
  10   6   0        3.45       -0.17      8.75 o 
  -8   7   0        0.37        9.12     11.00 o 
  -7   7   0        2.42        2.18      5.61 o 
  -6   7   0        1.76        6.59      4.73 o 
  -5   7   0      861.19      861.32     24.63 o 
  -4   7   0      111.05      110.20      7.47 o 
  -3   7   0     1158.54     1239.87     22.04 o 
  -2   7   0       49.11       46.64      2.79 o 
  -1   7   0      204.21      236.43      6.21 o 
   0   7   0       32.92       35.45      2.87 o 
   1   7   0      416.87      411.63     12.23 o 
   2   7   0      678.94      703.89     13.07 o 
   3   7   0      152.35      168.28      5.03 o 
   4   7   0       54.35       63.78      3.98 o 
   5   7   0        5.03        8.11      2.73 o 
   6   7   0       19.84       10.37      4.56 o 
   7   7   0       66.05       71.80     20.93 o 
   8   7   0        1.52        2.17      5.96 o 
   9   7   0       65.64       82.45     10.89 o 
  10   7   0       11.86        7.89      9.78 o 
  -8   8   0        6.63       15.78      8.58 o 
  -7   8   0        8.04       12.48      8.30 o 
  -6   8   0        6.88        1.47      5.26 o 
  -5   8   0       90.12       79.28     12.28 o 
  -4   8   0       47.20       47.25      4.46 o 
  -3   8   0        1.69       -1.43      3.38 o 
  -2   8   0        0.09       -2.69      1.95 o 
  -1   8   0      111.13      104.91      5.50 o 
   0   8   0        4.47        1.57      2.76 o 
   1   8   0        6.81        6.58      2.33 o 
   2   8   0       16.46       14.43      2.67 o 
   3   8   0      251.59      221.50      7.34 o 
   4   8   0      164.19      161.66      7.63 o 
   5   8   0       71.00       72.22      5.34 o 
   6   8   0      268.48      276.21      7.70 o 
   7   8   0        0.10       -3.40      5.21 o 
   8   8   0       14.95        9.37      6.84 o 
   9   8   0        0.97        0.46      8.58 o 
  -8   9   0       48.42       62.95     12.52 o 
  -7   9   0        0.47       -3.01      9.01 o 
  -6   9   0        0.17       -8.00      6.62 o 
  -5   9   0      101.66       98.67     10.64 o 
  -4   9   0       10.61       15.64      3.87 o 
  -3   9   0       40.55       54.67      6.83 o 
  -2   9   0       71.27       73.46      4.92 o 
  -1   9   0       64.97       49.07      4.66 o 
   0   9   0      112.89       94.74      6.08 o 
   1   9   0      147.77      147.69      8.43 o 
   2   9   0       25.06       21.25      4.36 o 
   3   9   0      559.03      541.17     12.88 o 
   4   9   0       34.70       43.99      3.73 o 
   5   9   0        4.28        7.08      2.71 o 
   6   9   0        3.65        0.54      7.89 o 
   7   9   0       64.02       52.25      8.45 o 
   8   9   0       60.60       65.90      9.93 o 
   9   9   0        3.04        0.41      6.89 o 
  -7  10   0        8.95        7.72     10.64 o 
  -6  10   0       41.10       38.96      7.86 o 
  -5  10   0        3.95       10.44      6.48 o 
  -4  10   0       14.58        8.42      5.82 o 
  -3  10   0       13.43        5.59      5.55 o 
  -2  10   0       30.55       34.06      4.32 o 
  -1  10   0      555.77      546.27     12.15 o 
   0  10   0      846.75      796.27     20.97 o 
   1  10   0      121.50      125.36      8.46 o 
   2  10   0      308.74      242.16     13.81 o 
   3  10   0        2.82        5.59      3.08 o 
   4  10   0      300.44      312.41     17.17 o 
   5  10   0        0.00        3.91      3.55 o 
   6  10   0      127.74      126.12     24.69 o 
   7  10   0       56.85       50.03      8.84 o 
   8  10   0        0.23       -1.97      7.16 o 
   9  10   0        0.55       -8.58     10.12 o 
  -6  11   0       19.99       23.16     11.66 o 
  -5  11   0        0.13       -5.03      6.01 o 
  -4  11   0       27.39       21.47      6.92 o 
  -3  11   0       23.64       24.86      6.81 o 
  -2  11   0      174.39      172.17      7.91 o 
  -1  11   0      378.28      365.67     12.35 o 
   0  11   0      181.08      167.02     16.04 o 
   1  11   0        8.26        1.23      7.37 o 
   2  11   0      233.51      229.20     19.64 o 
   3  11   0     1128.70     1100.65     38.10 o 
   4  11   0      118.76      102.42      7.82 o 
   5  11   0      182.44      169.63      9.67 o 
   6  11   0       25.92       21.70      5.87 o 
   7  11   0       18.87       19.29      6.12 o 
   8  11   0        2.93       -8.61      7.20 o 
  -6  12   0        0.06      -14.41     10.64 o 
  -5  12   0        3.01        9.00      8.45 o 
  -4  12   0       48.33       54.54      8.49 o 
  -3  12   0      100.45       98.35      9.75 o 
  -2  12   0       21.94       21.49      6.88 o 
  -1  12   0       18.83       27.49      5.66 o 
   0  12   0       69.68       61.32      8.48 o 
   1  12   0        0.40       -5.21      5.81 o 
   2  12   0        6.22        7.66      6.18 o 
   3  12   0      110.83       96.62      9.44 o 
   4  12   0        0.64       -4.25      4.94 o 
   5  12   0        4.57       -3.34      5.36 o 
   6  12   0       14.15        2.10      6.61 o 
   7  12   0        0.24        0.00      9.26 o 
   8  12   0        0.03        5.51      7.30 o 
  -5  13   0        0.82       -2.57     11.84 o 
  -4  13   0       16.87       15.90      8.97 o 
  -3  13   0        8.96        2.58      6.83 o 
  -2  13   0        1.06       -0.89      8.15 o 
  -1  13   0       49.86       30.27      6.17 o 
   0  13   0       12.45       14.81      4.56 o 
   1  13   0       32.77       30.06      6.64 o 
   2  13   0       88.86      112.91     24.10 o 
   3  13   0       21.23       11.91      5.20 o 
   4  13   0        7.77        2.88      5.09 o 
   5  13   0        0.61        6.69      9.26 o 
   6  13   0       14.59        9.78     10.12 o 
   7  13   0        4.28       26.42     11.49 o 
  -4  14   0        8.56      -19.12     12.87 o 
  -2  14   0       31.92       20.29      9.93 o 
  -1  14   0       61.09       64.99     11.92 o 
   0  14   0        4.54        5.73      6.90 o 
   1  14   0        9.87        9.59      8.06 o 
   2  14   0        4.79       11.35      7.37 o 
   3  14   0        1.99        4.14      6.60 o 
   4  14   0       15.35       25.07     10.46 o 
   5  14   0        6.84       -1.72      9.78 o 
   6  14   0        5.68       14.07     11.15 o 
  -3  15   0       13.64       19.21     13.89 o 
  -2  15   0        5.28        7.03     13.55 o 
  -1  15   0       15.96       10.57     10.06 o 
   0  15   0        9.41       -2.99      9.43 o 
   1  15   0       17.99        6.35      7.57 o 
   2  15   0       29.73       51.73      9.87 o 
   3  15   0        3.63        3.41      5.83 o 
   4  15   0        6.36       13.39      7.23 o 
   5  15   0        0.34        4.80     10.98 o 
  -1  16   0        0.12       -1.89     14.41 o 
   0  16   0       15.97       30.19     15.61 o 
   1  16   0        1.22        8.15      8.52 o 
   2  16   0      141.17      173.43     15.46 o 
   3  16   0        3.37       14.07     11.66 o 
   4  16   0       20.23       34.31     13.38 o 
  -4 -16   1        0.00       22.13     12.87 o 
  -3 -16   1       47.05       58.32     14.58 o 
  -2 -16   1      139.75      193.15     23.67 o 
  -1 -16   1      145.67      206.26     15.55 o 
   0 -16   1        9.74        5.52     13.42 o 
   1 -16   1       19.40       27.45     15.44 o 
  -5 -15   1       42.02       45.29     14.07 o 
  -4 -15   1        5.99       16.19      7.72 o 
  -3 -15   1       50.91       63.92      7.38 o 
  -2 -15   1        3.06       16.21      6.04 o 
  -1 -15   1        1.80       17.33     13.21 o 
   0 -15   1       57.12       72.33     12.31 o 
   1 -15   1        1.43       -2.44      6.53 o 
   2 -15   1        6.61       -5.66     12.69 o 
   3 -15   1       11.26       16.81     14.41 o 
  -6 -14   1       12.15       29.50     12.52 o 
  -5 -14   1        1.24        1.72      9.78 o 
  -4 -14   1        3.65        2.39      5.34 o 
  -3 -14   1       21.53       32.06      6.59 o 
  -2 -14   1        6.44        1.19      8.06 o 
  -1 -14   1       27.57       32.04      7.19 o 
   0 -14   1        2.97        7.21      7.56 o 
   1 -14   1        0.01       -6.76      8.64 o 
   2 -14   1        1.17       -6.78     13.64 o 
   3 -14   1        2.02       10.46     12.52 o 
   4 -14   1       14.68       23.84     14.24 o 
  -7 -13   1        0.01        8.92     10.81 o 
  -6 -13   1        8.22       -4.63      9.43 o 
  -5 -13   1       56.57       39.55      8.76 o 
  -4 -13   1        0.49        2.04      8.66 o 
  -3 -13   1       15.67       19.66      5.49 o 
  -2 -13   1       44.18       44.40      8.27 o 
  -1 -13   1        0.32        3.22      5.38 o 
   0 -13   1       60.23       62.01      8.63 o 
   1 -13   1       52.44       40.45      6.54 o 
   2 -13   1        0.30       -7.75      7.67 o 
   3 -13   1       12.29       10.23     12.67 o 
   4 -13   1        3.38        7.81      8.45 o 
   5 -13   1        6.81       15.61     13.04 o 
  -8 -12   1        1.49       10.70      8.58 o 
  -7 -12   1        0.24        3.32      6.78 o 
  -6 -12   1        1.50       13.72      6.96 o 
  -5 -12   1       80.65       98.51      8.50 o 
  -4 -12   1       50.47       41.46      6.15 o 
  -3 -12   1       55.24       53.24      6.72 o 
  -2 -12   1       53.48       50.70      8.06 o 
  -1 -12   1       90.17      105.37      8.67 o 
   0 -12   1        7.48        9.95      5.24 o 
   1 -12   1      106.89       98.76     10.79 o 
   2 -12   1      182.75      199.10     15.25 o 
   3 -12   1       36.20       38.67      5.84 o 
   4 -12   1       18.26       13.67      7.31 o 
   5 -12   1       12.73       10.60      8.23 o 
   6 -12   1        2.81       -2.23     11.32 o 
  -8 -11   1        1.31       10.64      7.89 o 
  -7 -11   1       50.96       58.53      7.80 o 
  -6 -11   1       29.32       32.45      6.37 o 
  -5 -11   1      496.06      513.72     14.12 o 
  -4 -11   1      160.36      157.38      9.27 o 
  -3 -11   1      354.57      343.03     18.24 o 
  -2 -11   1        3.36       -5.23      6.93 o 
  -1 -11   1       16.77        3.79      9.06 o 
   0 -11   1      452.29      424.10     18.34 o 
   1 -11   1       17.74       11.03      5.00 o 
   2 -11   1      142.85      153.96      7.58 o 
   3 -11   1       66.01       71.81      8.58 o 
   4 -11   1        8.24        6.65      6.41 o 
   5 -11   1        1.55        0.27      6.59 o 
   6 -11   1        0.55       -2.23      9.95 o 
  -9 -10   1        0.28       -1.37     10.29 o 
  -8 -10   1        5.56       -2.40      6.92 o 
  -7 -10   1        0.80        4.25      6.49 o 
  -6 -10   1      150.23      150.76     12.70 o 
  -5 -10   1      371.53      410.89     12.01 o 
  -4 -10   1     1085.51     1097.38     18.16 o 
  -3 -10   1      586.14      615.75     18.40 o 
  -2 -10   1     1294.16     1297.29     33.70 o 
  -1 -10   1        3.14       -1.53      6.43 o 
   0 -10   1      336.08      321.23     15.47 o 
   1 -10   1        6.35       -4.64      6.23 o 
   2 -10   1      221.44      228.31      8.60 o 
   3 -10   1       87.02       76.62      8.12 o 
   4 -10   1      149.78      144.85      7.66 o 
   5 -10   1       10.40       12.57      9.37 o 
   6 -10   1        0.87       -3.95      5.96 o 
   7 -10   1        5.17       13.04     10.29 o 
  -9  -9   1        2.89        6.59      7.50 o 
  -8  -9   1       89.02       97.04     10.86 o 
  -7  -9   1        0.03       -0.09      6.18 o 
  -6  -9   1      505.22      492.70     35.34 o 
  -5  -9   1       28.14       34.85      4.72 o 
  -4  -9   1      330.44      338.70     11.01 o 
  -3  -9   1      208.23      224.86      6.46 o 
  -2  -9   1        3.78       -1.37      2.65 o 
  -1  -9   1       58.19       55.72      4.35 o 
   0  -9   1        0.43        0.39      3.24 o 
   1  -9   1      172.52      153.78      6.96 o 
   2  -9   1       26.71       27.93      3.81 o 
   3  -9   1        9.00        7.49      5.30 o 
   4  -9   1       23.44       16.04      3.02 o 
   5  -9   1       50.19       63.23      7.75 o 
   6  -9   1       10.77        7.45      6.02 o 
   7  -9   1        8.01        6.46      7.70 o 
   8  -9   1        4.77       11.49      9.78 o 
  -9  -8   1       20.99       33.50      8.69 o 
  -8  -8   1       66.73       63.85      9.27 o 
  -7  -8   1        0.24       -2.00      5.39 o 
  -6  -8   1        0.03       -1.00      2.36 o 
  -5  -8   1      113.39      115.30      7.21 o 
  -4  -8   1       22.83       20.69      3.44 o 
  -3  -8   1      631.53      593.89     11.02 o 
  -2  -8   1       54.31       49.28      3.62 o 
  -1  -8   1        8.84        7.93      2.58 o 
   0  -8   1       78.91       79.87      6.36 o 
   1  -8   1       35.77       42.62      3.66 o 
   2  -8   1       51.84       45.83      3.76 o 
   3  -8   1       93.39       87.30      7.95 o 
   4  -8   1      206.15      202.91      6.42 o 
   5  -8   1      238.93      253.98     11.86 o 
   6  -8   1        2.85        6.91      5.35 o 
   7  -8   1        0.13        4.25      5.56 o 
   8  -8   1       17.62       23.84      9.09 o 
 -10  -7   1        3.06       13.89      9.95 o 
  -9  -7   1       46.60       54.94      8.96 o 
  -8  -7   1      111.12      114.84     24.27 o 
  -7  -7   1        9.82        0.57      5.27 o 
  -6  -7   1       30.43       35.55      4.28 o 
  -5  -7   1      103.65      130.04      6.02 o 
  -4  -7   1        0.12        1.12      2.32 o 
  -3  -7   1       49.13       54.40      4.00 o 
  -2  -7   1      385.02      401.62      8.04 o 
  -1  -7   1       82.70      105.36      4.65 o 
   0  -7   1       10.70       20.56      2.91 o 
   1  -7   1       15.38        5.48      2.07 o 
   2  -7   1        0.08       -0.84      1.78 o 
   3  -7   1       47.89       38.55      3.85 o 
   4  -7   1      261.29      251.72      8.07 o 
   5  -7   1      203.13      182.18      9.76 o 
   6  -7   1        8.28       14.35      6.32 o 
   7  -7   1       27.80       32.02      5.75 o 
   8  -7   1        0.41        3.25     11.49 o 
 -10  -6   1        3.69       -2.92      8.41 o 
  -9  -6   1       87.44      100.27     10.81 o 
  -7  -6   1      111.66      107.49      8.94 o 
  -6  -6   1      171.54      154.55      4.94 o 
  -5  -6   1        5.72        0.27      1.31 o 
  -4  -6   1       20.67       11.59      2.44 o 
  -3  -6   1       52.34       72.77      3.65 o 
  -2  -6   1     1547.33     1708.80     30.43 o 
  -1  -6   1      213.59      225.27      6.08 o 
   0  -6   1      447.98      455.44      8.59 o 
   1  -6   1        9.84        6.37      2.24 o 
   2  -6   1      330.63      362.01      6.32 o 
   3  -6   1       58.86       58.16      4.15 o 
   4  -6   1      540.36      566.03     10.12 o 
   5  -6   1      193.56      182.15     10.70 o 
   6  -6   1       95.15      104.41     11.50 o 
   7  -6   1       98.37      111.74     10.89 o 
   8  -6   1        4.01       12.85      7.21 o 
   9  -6   1        0.02      -18.25     11.75 o 
 -10  -5   1        0.29        4.46      8.41 o 
  -9  -5   1       48.44       62.50     12.61 o 
  -8  -5   1      110.29      126.76      9.58 o 
  -7  -5   1       17.61       27.34      5.44 o 
  -6  -5   1        0.28        3.28      3.63 o 
  -5  -5   1       57.92       59.92      4.91 o 
  -4  -5   1       52.32       51.25      2.93 o 
  -3  -5   1      260.99      261.82      5.92 o 
  -2  -5   1     3361.75     3500.13     47.25 o 
  -1  -5   1      852.80      852.00     12.15 o 
   0  -5   1     2259.10     2359.39     28.08 o 
   1  -5   1      632.13      685.41      9.96 o 
   2  -5   1       55.80       58.03      3.25 o 
   3  -5   1       51.21       41.38      3.81 o 
   4  -5   1      315.76      282.54      6.62 o 
   5  -5   1      248.61      257.63     17.22 o 
   6  -5   1        7.23       13.40      5.25 o 
   7  -5   1       35.54       24.10      8.73 o 
   8  -5   1       11.15       13.74      6.73 o 
   9  -5   1        3.44        1.37     19.21 o 
 -10  -4   1        0.24       -3.95      7.20 o 
  -9  -4   1        0.19       -1.55      4.90 o 
  -8  -4   1       74.57       71.72      7.16 o 
  -7  -4   1      647.40      658.01     18.32 o 
  -6  -4   1       18.13       19.76      3.05 o 
  -5  -4   1       29.70       31.51      2.25 o 
  -4  -4   1      344.03      366.96      8.75 o 
  -3  -4   1       42.49       43.20      2.74 o 
  -2  -4   1      791.75      832.65     13.31 o 
  -1  -4   1      284.67      248.35      5.47 o 
   0  -4   1        9.34        4.36      1.24 o 
   1  -4   1      151.98      132.89      3.00 o 
   2  -4   1      254.98      233.66      5.51 o 
   3  -4   1        2.44        3.71      1.58 o 
   4  -4   1      267.78      272.87     11.05 o 
   5  -4   1      247.87      226.32     10.53 o 
   6  -4   1       17.87       18.58      8.06 o 
   7  -4   1        7.66        5.79      4.96 o 
   8  -4   1        6.70       14.52      7.01 o 
   9  -4   1        0.15       -6.11      6.65 o 
 -10  -3   1        3.15        4.12     11.06 o 
  -9  -3   1        6.40       -7.55      5.49 o 
  -8  -3   1      117.80      127.11      8.18 o 
  -7  -3   1      228.03      222.95      6.03 o 
  -6  -3   1       23.35       29.02      2.50 o 
  -5  -3   1      369.98      375.74      6.85 o 
  -4  -3   1      234.02      239.99      4.89 o 
  -3  -3   1        3.67        5.55      1.29 o 
  -2  -3   1      134.75      103.65      3.14 o 
  -1  -3   1      448.94      436.11      7.69 o 
   0  -3   1     1328.00     1304.31     18.06 o 
   1  -3   1     3455.47     3393.29     42.12 o 
   2  -3   1      256.00      262.50      8.48 o 
   3  -3   1        0.04       -2.61      2.52 o 
   4  -3   1       76.41       65.93      4.93 o 
   5  -3   1        3.66        1.25      2.38 o 
   6  -3   1      160.15      164.96      8.17 o 
   7  -3   1        9.86        9.87      3.22 o 
   8  -3   1       80.12       63.39      8.41 o 
   9  -3   1        9.73       -0.14      6.32 o 
  10  -3   1        4.25       12.18     14.07 o 
 -10  -2   1        1.05        3.60     10.64 o 
  -9  -2   1        0.21       -8.75      4.46 o 
  -8  -2   1      138.50      153.55     11.31 o 
  -7  -2   1      430.10      440.59     11.06 o 
  -6  -2   1      160.39      161.14      6.96 o 
  -5  -2   1        6.05        3.34      1.44 o 
  -4  -2   1       69.52       45.23      2.47 o 
  -3  -2   1      597.84      567.40      7.87 o 
  -2  -2   1      589.03      572.16      9.14 o 
  -1  -2   1     1978.71     2000.51     26.36 o 
   0  -2   1      288.11      196.74      4.19 o 
   1  -2   1       85.29      102.44      2.61 o 
   2  -2   1     2769.87     2696.42     51.46 o 
   3  -2   1      165.96      177.07      5.13 o 
   4  -2   1      510.92      570.07     15.05 o 
   5  -2   1        0.08       -2.36      2.33 o 
   6  -2   1       12.91       12.98      3.52 o 
   7  -2   1       58.09       62.97      4.61 o 
   8  -2   1       22.28       17.90      6.39 o 
   9  -2   1       24.25       18.09      7.22 o 
  10  -2   1        0.05       -6.86     13.04 o 
 -10  -1   1       13.24       31.56     13.04 o 
  -9  -1   1        0.28        1.39     10.46 o 
  -8  -1   1       33.79       32.94      5.62 o 
  -7  -1   1      217.57      194.64      6.78 o 
  -6  -1   1        0.17        0.18      4.65 o 
  -5  -1   1       38.16       28.45      2.64 o 
  -4  -1   1       12.15       19.76      2.95 o 
  -3  -1   1       40.11       34.29      2.06 o 
  -2  -1   1      433.00      347.88      5.77 o 
  -1  -1   1       80.66       59.01      3.43 o 
   1  -1   1      199.73      184.74      6.69 o 
   2  -1   1     8551.71     8354.97    274.29 o 
   3  -1   1     2529.16     2479.08     58.30 o 
   4  -1   1      920.98      894.96     19.57 o 
   5  -1   1       71.12       74.80      4.29 o 
   6  -1   1        9.54        9.23      3.72 o 
   7  -1   1      132.51      130.32      4.93 o 
   8  -1   1       14.25        7.44      4.40 o 
   9  -1   1        0.38       -8.81      5.32 o 
  10  -1   1        0.11       -5.29      7.84 o 
 -10   0   1       16.10       15.78     14.07 o 
  -9   0   1        0.21       -3.31      7.21 o 
  -8   0   1        9.72        9.80      4.54 o 
  -7   0   1      111.60      102.35      7.07 o 
  -6   0   1      128.36      126.09      6.59 o 
  -5   0   1       25.16       23.93      2.34 o 
  -4   0   1     3076.63     3003.97     46.31 o 
  -3   0   1      323.99      297.62      6.12 o 
  -2   0   1      240.97      328.08      5.67 o 
   2   0   1     1990.48     1980.55     66.04 o 
   3   0   1     4597.60     4419.31    102.54 o 
   4   0   1       23.27       27.57      2.57 o 
   5   0   1        1.64       -0.26      1.89 o 
   6   0   1      254.47      230.42      7.27 o 
   7   0   1       37.80       30.30      4.18 o 
   8   0   1      127.86      119.97      7.49 o 
   9   0   1        2.16       -4.44      4.94 o 
  10   0   1        0.04        9.61     10.98 o 
 -10   1   1        3.47        4.46     13.55 o 
  -9   1   1        3.39        0.42      9.43 o 
  -8   1   1       24.35       25.91      6.45 o 
  -7   1   1       10.42        6.08      3.49 o 
  -6   1   1      477.06      466.19     11.59 o 
  -5   1   1       13.47       15.68      2.57 o 
  -4   1   1      646.91      606.85     11.38 o 
  -3   1   1       15.15       14.94      1.60 o 
  -2   1   1     2990.71     2709.50     37.71 o 
  -1   1   1      592.63      589.39     32.64 o 
   2   1   1     5000.78     5170.42    172.39 o 
   3   1   1       39.65       35.34      4.97 o 
   4   1   1      677.80      635.87     18.17 o 
   5   1   1        5.32        7.10      2.80 o 
   6   1   1       86.96       86.55      6.37 o 
   7   1   1       61.46       57.27      4.94 o 
   8   1   1        0.01       -5.02      3.41 o 
   9   1   1       38.07       25.27      6.26 o 
  10   1   1       11.97       29.50     12.69 o 
 -10   2   1       24.44       24.87     15.10 o 
  -9   2   1       15.77        2.16      8.92 o 
  -8   2   1        5.33       -4.44      5.31 o 
  -7   2   1       11.24       10.52      3.16 o 
  -6   2   1        7.85        7.46      4.33 o 
  -5   2   1        7.83        8.31      2.24 o 
  -4   2   1        9.65        9.27      1.75 o 
  -3   2   1      462.06      417.41      7.94 o 
  -2   2   1     4880.79     4639.07     63.36 o 
  -1   2   1      590.06      596.81      7.54 o 
   0   2   1        1.04       -0.51      0.54 o 
   1   2   1     2877.69     2845.57     40.77 o 
   2   2   1      116.77       92.90      2.73 o 
   3   2   1      927.21      858.33     21.28 o 
   4   2   1      267.86      282.10      8.77 o 
   5   2   1       16.37       17.02      3.89 o 
   6   2   1       41.59       34.45      3.02 o 
   7   2   1      141.46      140.10      5.80 o 
   8   2   1       42.80       37.57      4.77 o 
   9   2   1        8.96        2.68      6.96 o 
  10   2   1       11.75       17.06      7.86 o 
 -10   3   1        0.02      -22.30     12.52 o 
  -9   3   1        1.98       -0.27      6.60 o 
  -8   3   1        7.36        1.02      5.87 o 
  -7   3   1        7.78        2.61      3.23 o 
  -6   3   1       38.13       44.01      4.51 o 
  -5   3   1       81.99       82.64      4.59 o 
  -4   3   1       66.88       72.01      3.13 o 
  -3   3   1      451.05      411.64      9.22 o 
  -2   3   1       12.41       11.61      1.17 o 
  -1   3   1     1700.52     1673.74     20.03 o 
   0   3   1       50.47       64.92      1.94 o 
   1   3   1      391.76      414.34      6.16 o 
   2   3   1     1114.63     1005.09     13.84 o 
   3   3   1       10.57       10.40      1.45 o 
   4   3   1        1.54        4.97      2.35 o 
   5   3   1       14.39       16.82      2.42 o 
   6   3   1       49.19       43.09      2.93 o 
   7   3   1       34.76       28.19      4.01 o 
   8   3   1       22.25       14.68      3.60 o 
   9   3   1       18.24       18.49      4.72 o 
  10   3   1        3.63       -0.52      6.94 o 
  -9   4   1        1.39       -6.00      8.98 o 
  -8   4   1       44.09       43.78      8.28 o 
  -7   4   1        5.63        4.91      4.31 o 
  -6   4   1       11.61       13.37      2.84 o 
  -5   4   1        6.05        1.88      4.41 o 
  -4   4   1       23.05       29.11      3.42 o 
  -3   4   1      251.94      304.51      5.71 o 
  -2   4   1       30.46       30.90      2.22 o 
  -1   4   1      548.31      512.66      6.47 o 
   0   4   1      376.06      343.98      5.22 o 
   1   4   1      206.42      212.93      3.70 o 
   2   4   1       92.87       90.20      3.16 o 
   3   4   1     3687.97     3931.79     50.93 o 
   4   4   1        1.16       -0.98      1.78 o 
   5   4   1      373.77      428.17     14.75 o 
   6   4   1       92.28       95.55      4.45 o 
   7   4   1      354.67      345.30     10.27 o 
   8   4   1       28.24       30.64      4.74 o 
   9   4   1       17.99       32.68      6.29 o 
  10   4   1       24.07       23.16      7.72 o 
  -9   5   1        2.85       11.02     10.25 o 
  -8   5   1       16.76       18.55      7.75 o 
  -7   5   1       26.93        7.22      6.02 o 
  -6   5   1        0.16        7.56      5.00 o 
  -5   5   1       21.52       22.49      3.66 o 
  -4   5   1        1.90        4.23      1.61 o 
  -3   5   1      278.42      247.09      6.27 o 
  -2   5   1      159.82      158.59      4.53 o 
  -1   5   1     1477.78     1459.79     16.38 o 
   0   5   1        1.27       -1.03      1.20 o 
   1   5   1       44.58       40.71      2.01 o 
   2   5   1        7.31        2.53      1.22 o 
   3   5   1       23.46       31.42      3.58 o 
   4   5   1      203.47      216.60      5.87 o 
   5   5   1      985.06     1074.97     19.60 o 
   6   5   1      364.58      346.01     10.93 o 
   7   5   1        1.05       -6.70      3.82 o 
   8   5   1       10.38        7.31      5.23 o 
   9   5   1        2.97       -5.45      5.03 o 
  10   5   1        0.69       -4.97      7.38 o 
  -9   6   1       26.44       11.09     10.55 o 
  -8   6   1        2.22        6.16      4.53 o 
  -7   6   1        9.90        5.60      4.49 o 
  -6   6   1        2.16        2.13      3.93 o 
  -5   6   1      145.98      143.84      6.65 o 
  -4   6   1        6.03        9.83      2.22 o 
  -3   6   1      158.73      189.38      8.53 o 
  -2   6   1      117.69      113.88      3.44 o 
  -1   6   1     2047.66     2142.52     25.03 o 
   0   6   1       15.07       14.68      1.81 o 
   1   6   1      405.78      396.17      8.69 o 
   2   6   1       26.38       13.90      1.90 o 
   3   6   1      284.32      302.34      6.40 o 
   4   6   1      401.28      371.47      9.17 o 
   5   6   1        0.77        1.76      1.78 o 
   6   6   1      135.96      169.84     18.01 o 
   7   6   1       25.86       29.56      7.12 o 
   8   6   1        8.39        7.64      4.38 o 
   9   6   1        1.51       -6.35      5.52 o 
  10   6   1        2.35        4.97      8.75 o 
  -8   7   1        0.01       -6.46      7.83 o 
  -7   7   1        0.16       -0.27      5.01 o 
  -6   7   1        0.11        0.89      4.70 o 
  -5   7   1       17.73       15.36      4.95 o 
  -4   7   1      291.33      301.15      7.95 o 
  -3   7   1        0.05       -4.36      2.69 o 
  -2   7   1       10.18        7.62      1.91 o 
  -1   7   1       12.91       12.05      1.82 o 
   0   7   1      122.71       99.45      4.23 o 
   1   7   1       49.82       40.10      3.36 o 
   2   7   1        1.75        1.97      1.93 o 
   3   7   1        2.79        2.12      1.72 o 
   4   7   1       12.83       15.85      2.42 o 
   5   7   1       20.01       17.64      2.23 o 
   6   7   1      222.17      229.34      8.00 o 
   7   7   1       21.56       17.54      5.75 o 
   8   7   1       10.61        9.72      6.13 o 
   9   7   1        0.95       -2.59      6.13 o 
  10   7   1        0.63       -0.34      8.92 o 
  -8   8   1        3.03        9.69      7.19 o 
  -7   8   1        0.72       -6.12      5.50 o 
  -6   8   1        0.13       -3.21      5.27 o 
  -5   8   1      254.02      236.85     11.65 o 
  -4   8   1      235.64      244.44     10.82 o 
  -3   8   1       95.40       95.19      6.11 o 
  -2   8   1       48.88       50.83      3.67 o 
  -1   8   1       39.36       35.87      2.88 o 
   0   8   1        7.70        5.51      3.16 o 
   1   8   1      203.54      200.97      6.81 o 
   2   8   1       50.20       55.56      4.41 o 
   3   8   1        5.32        4.35      2.19 o 
   4   8   1        2.56        0.21      2.33 o 
   5   8   1       66.53       63.62      6.24 o 
   6   8   1       40.95       41.75      4.38 o 
   7   8   1       16.55       13.79      6.20 o 
   8   8   1       48.74       60.56     15.78 o 
   9   8   1        0.91       10.28      7.07 o 
  10   8   1       20.90       12.35     10.29 o 
  -8   9   1        1.52       10.37      7.84 o 
  -7   9   1       26.57       18.44      8.62 o 
  -6   9   1       26.57       25.81      6.85 o 
  -5   9   1        5.68        5.01      5.87 o 
  -4   9   1       23.19       20.16      4.21 o 
  -3   9   1       14.65        5.35      5.39 o 
  -2   9   1        0.01       -2.55      2.78 o 
  -1   9   1      204.79      187.16      6.47 o 
   0   9   1      365.39      375.80      9.92 o 
   1   9   1       96.83       85.13      5.20 o 
   2   9   1      369.19      331.59     10.24 o 
   3   9   1       46.61       43.83      6.83 o 
   4   9   1      793.03      800.59     17.29 o 
   5   9   1        0.35       -1.16      2.48 o 
   6   9   1      561.41      573.44     29.16 o 
   7   9   1        3.59        1.29      5.91 o 
   8   9   1       20.82       20.41      7.89 o 
   9   9   1        8.38        7.12      7.29 o 
  -7  10   1        1.38        2.06     10.46 o 
  -6  10   1        8.53       -0.04      7.37 o 
  -5  10   1       17.66       15.16      6.64 o 
  -4  10   1       14.37       13.65      6.09 o 
  -3  10   1       22.82       23.13      6.09 o 
  -2  10   1      176.71      168.71      8.64 o 
  -1  10   1      381.61      370.98      9.71 o 
   0  10   1      895.17      931.50     47.69 o 
   1  10   1      202.87      211.96      9.35 o 
   2  10   1     1664.87     1691.07     50.53 o 
   3  10   1      398.46      399.53     12.11 o 
   4  10   1      920.24      941.02     20.13 o 
   5  10   1        0.19        0.34      3.70 o 
   6  10   1      144.17      147.73     11.40 o 
   7  10   1       12.39       16.03      5.48 o 
   8  10   1        0.07       -7.04      5.25 o 
   9  10   1        1.44      -11.38      6.73 o 
  -6  11   1       37.59       44.26     12.52 o 
  -5  11   1        4.35       -3.58      6.40 o 
  -4  11   1       36.16       39.84      7.67 o 
  -3  11   1       91.23       92.45      9.07 o 
  -2  11   1      242.37      243.71      9.16 o 
  -1  11   1      264.10      240.24     13.59 o 
   0  11   1       17.04        9.99      4.52 o 
   1  11   1        1.09      -14.44      8.32 o 
   2  11   1      153.35      152.91     27.53 o 
   3  11   1     2304.37     2309.68     80.19 o 
   4  11   1      470.90      496.28     15.44 o 
   5  11   1       42.39       38.80      6.78 o 
   6  11   1        4.47       -4.63      7.20 o 
   7  11   1        4.85        1.55      5.26 o 
   8  11   1        0.66       -4.99     14.07 o 
  -6  12   1        1.06        7.20     11.66 o 
  -5  12   1        1.43       -0.61      7.70 o 
  -4  12   1        3.52       -7.17      6.04 o 
  -3  12   1        1.10       -2.24      5.73 o 
  -2  12   1       24.25       21.22      7.75 o 
  -1  12   1       36.83       46.69      6.38 o 
   0  12   1       26.21       28.11      5.00 o 
   1  12   1       43.32       24.91      7.16 o 
   2  12   1       26.32       26.02      8.75 o 
   3  12   1      148.84      175.47     12.49 o 
   4  12   1        8.48       19.35      5.69 o 
   5  12   1        0.78       -2.41      5.03 o 
   6  12   1       36.29       38.42     10.98 o 
   7  12   1        0.19        2.23      8.92 o 
   8  12   1        0.35        3.43      9.95 o 
  -5  13   1        8.16        2.92     12.69 o 
  -4  13   1        2.34       15.89      8.97 o 
  -3  13   1       12.58        4.85      8.65 o 
  -2  13   1       23.20       12.24      7.08 o 
  -1  13   1        0.00       -2.16      4.68 o 
   0  13   1       10.07       14.26      5.08 o 
   1  13   1        0.50       -1.53      4.55 o 
   2  13   1       52.15       50.15      8.76 o 
   3  13   1       12.61       13.33      7.14 o 
   4  13   1        1.72       -2.17      6.29 o 
   5  13   1       15.80       30.88     11.15 o 
   6  13   1       40.83       31.39     11.84 o 
   7  13   1        0.38        4.46     10.12 o 
  -4  14   1        0.93       -9.10      9.20 o 
  -3  14   1        4.45       -7.16     10.46 o 
  -2  14   1       28.62       32.69     10.87 o 
  -1  14   1        4.72       -2.02     13.55 o 
   0  14   1        0.44       -7.02      5.10 o 
   1  14   1        0.85        3.23      4.99 o 
   2  14   1        4.40       -6.90      9.35 o 
   3  14   1       87.47      107.39     11.45 o 
   4  14   1        0.15        1.21      6.01 o 
   5  14   1        0.50       -4.97      9.26 o 
   6  14   1        7.24        6.86     11.15 o 
   7  14   1        8.57        7.20     11.32 o 
  -3  15   1        0.97       23.33     14.92 o 
  -2  15   1       17.65       23.16     14.24 o 
  -1  15   1        3.75       11.82     10.38 o 
   0  15   1        2.26       -1.03     12.18 o 
   1  15   1        8.57        8.13      7.62 o 
   2  15   1       22.17       39.52      7.23 o 
   3  15   1       33.25       35.87      7.30 o 
   4  15   1       29.58       46.05      8.97 o 
   5  15   1       69.71      101.38     17.33 o 
   6  15   1       85.15       84.22     16.47 o 
  -1  16   1        9.59       -3.26     13.89 o 
   0  16   1      122.12      305.68     29.50 o 
   1  16   1      179.95      255.41     20.41 o 
   2  16   1        9.67        7.06      9.13 o 
   3  16   1       32.95       61.82     19.13 o 
   4  16   1        0.53        3.26      8.41 o 
  -4 -16   2       16.65        9.61     11.66 o 
  -3 -16   2        8.18        0.86     11.15 o 
  -2 -16   2       14.27       33.45     15.78 o 
  -1 -16   2        0.57       -1.36      8.74 o 
   0 -16   2        1.42        3.13      7.65 o 
   1 -16   2      101.44      136.20     21.27 o 
  -5 -15   2        0.57        6.35     10.98 o 
  -4 -15   2        3.40        1.84      6.91 o 
  -3 -15   2        0.69        8.72      6.23 o 
  -2 -15   2       22.99       37.10      7.80 o 
  -1 -15   2        0.00       -1.41      6.71 o 
   0 -15   2       10.51        7.89     11.48 o 
   1 -15   2        0.46       -3.56     10.12 o 
   2 -15   2        0.45       -6.52     12.87 o 
   3 -15   2        0.87        6.86     13.55 o 
  -6 -14   2       11.70       26.59     12.35 o 
  -5 -14   2        0.07        4.63     10.46 o 
  -4 -14   2       12.26        8.94      5.82 o 
  -3 -14   2       13.98        9.58      4.69 o 
  -2 -14   2        3.88        3.57      4.65 o 
  -1 -14   2        0.03       -1.47      4.73 o 
   0 -14   2       26.63       30.16      7.35 o 
   1 -14   2        2.69        0.18      6.14 o 
   2 -14   2        2.31       -5.54      8.69 o 
   3 -14   2        5.64        2.57     12.35 o 
   4 -14   2        7.78       -9.78     12.52 o 
  -7 -13   2        0.01       -1.20     10.12 o 
  -6 -13   2        0.61       -6.18      9.26 o 
  -5 -13   2        0.49        1.95      6.86 o 
  -4 -13   2       25.77       23.50      5.96 o 
  -3 -13   2       19.82       22.73      5.00 o 
  -2 -13   2       62.52       65.32      6.71 o 
  -1 -13   2      297.29      310.63     13.69 o 
   0 -13   2        2.32       -0.92      4.96 o 
   1 -13   2        5.04        3.06      4.12 o 
   2 -13   2       23.87       17.54      6.34 o 
   3 -13   2        2.91        9.50      9.18 o 
   4 -13   2       51.00       59.72     11.32 o 
   5 -13   2       12.15       19.38     13.21 o 
  -8 -12   2        4.23        4.44      7.58 o 
  -7 -12   2        0.04       -4.52      6.36 o 
  -6 -12   2        1.80       -0.15      5.79 o 
  -5 -12   2      361.24      330.19     24.59 o 
  -4 -12   2        6.36        9.27      4.54 o 
  -3 -12   2       81.09       77.35      7.61 o 
  -2 -12   2        9.81       10.85      5.55 o 
  -1 -12   2        4.67        5.55      5.21 o 
   0 -12   2        0.79       -5.11      4.61 o 
   1 -12   2      258.43      180.57     14.13 o 
   2 -12   2      280.76      308.99     27.00 o 
   3 -12   2       22.15       15.63      5.32 o 
   4 -12   2       21.27       12.61      7.34 o 
   5 -12   2        0.09       -5.12      7.89 o 
   6 -12   2        0.02       -5.66     10.98 o 
  -8 -11   2        0.52        2.23      9.95 o 
  -7 -11   2       21.00       21.66      8.36 o 
  -6 -11   2       97.43      101.94      8.91 o 
  -5 -11   2      394.94      399.81     12.66 o 
  -4 -11   2      398.57      378.04     12.03 o 
  -3 -11   2      348.14      334.99     11.53 o 
  -2 -11   2       56.48       50.06      5.31 o 
  -1 -11   2       18.26        7.24      6.49 o 
   0 -11   2        3.52       -8.51      6.32 o 
   1 -11   2       23.98       25.05      5.41 o 
   2 -11   2       19.75       22.78      4.72 o 
   3 -11   2      532.99      548.00     15.61 o 
   4 -11   2      154.16      155.48     11.54 o 
   5 -11   2       21.51       26.54      7.61 o 
   6 -11   2       10.51       22.30     11.49 o 
  -9 -10   2        5.72       15.78     10.64 o 
  -8 -10   2        0.57       -6.78      7.21 o 
  -7 -10   2        0.11        2.58      6.48 o 
  -6 -10   2      208.48      197.06     24.87 o 
  -5 -10   2      130.44      139.82      7.68 o 
  -4 -10   2        8.79        8.59      3.04 o 
  -3 -10   2      763.27      771.89     28.77 o 
  -2 -10   2     1286.88     1305.23     29.46 o 
  -1 -10   2       10.13       -0.65      6.31 o 
   0 -10   2       18.99       11.51      5.09 o 
   2 -10   2       26.92       19.60      3.99 o 
   3 -10   2      393.24      418.87     12.62 o 
   4 -10   2       31.70       28.78      5.60 o 
   5 -10   2       85.73       89.79     11.42 o 
   6 -10   2        0.13       -6.52      6.17 o 
   7 -10   2        0.13        2.06     10.12 o 
  -9  -9   2        3.42       14.07      7.99 o 
  -8  -9   2        0.01        1.55      6.89 o 
  -7  -9   2       12.37        9.74      6.55 o 
  -6  -9   2        8.87        2.04     10.38 o 
  -5  -9   2       42.46       43.63      5.58 o 
  -4  -9   2        2.12       -5.32      2.66 o 
  -3  -9   2       82.53       70.14      4.19 o 
  -2  -9   2       20.47       20.90      6.10 o 
  -1  -9   2      267.01      255.45      7.92 o 
   0  -9   2      125.97      142.52     11.14 o 
   1  -9   2       45.34       37.93      5.71 o 
   2  -9   2       20.91       24.27      3.81 o 
   3  -9   2       96.93       94.19      6.26 o 
   4  -9   2       18.60       20.92      4.01 o 
   5  -9   2       17.45       13.93      6.09 o 
   6  -9   2       37.06       33.94      7.06 o 
   7  -9   2       29.83       25.69      8.38 o 
   8  -9   2        9.84       22.64     10.29 o 
  -9  -8   2        2.80        4.70      8.83 o 
  -8  -8   2       24.33       26.15      7.81 o 
  -7  -8   2        1.26       -3.67      5.54 o 
  -6  -8   2       63.32       54.06      4.61 o 
  -5  -8   2       11.79       10.90      3.24 o 
  -4  -8   2       46.57       34.37      3.57 o 
  -3  -8   2      412.31      411.30     10.91 o 
  -2  -8   2       17.53        9.86      2.28 o 
  -1  -8   2       92.44       73.40      4.29 o 
   0  -8   2       65.87       70.69      4.32 o 
   1  -8   2      242.53      246.88      7.33 o 
   2  -8   2       93.10       88.81      4.59 o 
   3  -8   2       21.40       24.76      4.24 o 
   4  -8   2        0.21       -3.18      2.15 o 
   5  -8   2       35.16       26.57      5.84 o 
   6  -8   2       30.32       33.62      6.30 o 
   7  -8   2        0.96        2.20      7.28 o 
   8  -8   2       55.31       66.04     10.64 o 
 -10  -7   2        9.33       10.46     10.29 o 
  -9  -7   2       55.47       67.34      9.69 o 
  -8  -7   2        4.69       11.75      6.81 o 
  -7  -7   2       13.42       19.83      6.47 o 
  -6  -7   2        6.40        6.92      3.43 o 
  -5  -7   2        0.07        0.40      2.69 o 
  -4  -7   2       16.55       12.94      2.65 o 
  -3  -7   2       71.44       70.12      4.39 o 
  -2  -7   2      106.79      109.04      5.68 o 
  -1  -7   2       65.70       42.98      3.31 o 
   0  -7   2      141.29      132.03      6.24 o 
   1  -7   2      603.39      683.03     10.38 o 
   2  -7   2       17.86       24.98      2.52 o 
   3  -7   2      207.13      217.06      7.26 o 
   4  -7   2        5.80        2.68      1.74 o 
   5  -7   2      447.66      429.46     14.56 o 
   6  -7   2       24.35       12.85      4.86 o 
   7  -7   2       26.27       31.11     15.11 o 
   8  -7   2        7.69       11.97     12.78 o 
   9  -7   2       17.08       36.88     15.61 o 
 -10  -6   2        3.28       -3.26      8.75 o 
  -9  -6   2       30.96       26.37      7.37 o 
  -8  -6   2      183.76      187.77     12.24 o 
  -7  -6   2       65.05       58.27      7.87 o 
  -6  -6   2       20.49       21.59      2.84 o 
  -5  -6   2       18.81       18.46      3.14 o 
  -4  -6   2      312.11      329.16      8.88 o 
  -3  -6   2      123.75      120.35      5.25 o 
  -2  -6   2      143.68      178.52     10.18 o 
  -1  -6   2      387.31      416.15      7.98 o 
   0  -6   2     1590.40     1795.50     26.02 o 
   1  -6   2     7436.27     8132.45     93.45 o 
   2  -6   2      122.98      130.78      5.11 o 
   3  -6   2        4.96        1.93      1.90 o 
   4  -6   2       11.73       11.10      3.48 o 
   5  -6   2      313.06      344.29      9.69 o 
   6  -6   2        1.01        4.20      6.33 o 
   7  -6   2       29.62       20.50      8.69 o 
   8  -6   2       16.55       10.61      9.02 o 
   9  -6   2       14.44       14.43     10.30 o 
 -10  -5   2        0.00       -6.86      8.06 o 
  -9  -5   2        0.87        1.29      5.84 o 
  -8  -5   2        7.55       10.10      5.92 o 
  -7  -5   2       95.02       94.24      6.55 o 
  -6  -5   2        5.04        2.28      1.84 o 
  -5  -5   2      185.69      188.90      7.33 o 
  -4  -5   2      366.02      408.22      8.75 o 
  -3  -5   2      973.11     1067.82     17.45 o 
  -2  -5   2     1518.11     1482.36     26.04 o 
  -1  -5   2     1051.99     1023.16     16.70 o 
   0  -5   2      123.00      126.51      3.87 o 
   1  -5   2     8107.24     8718.79     99.51 o 
   2  -5   2      152.72      176.35      4.35 o 
   3  -5   2      109.64      112.26      6.01 o 
   4  -5   2      159.39      171.15      6.43 o 
   5  -5   2       43.81       55.49      9.36 o 
   6  -5   2        2.70        4.05      4.51 o 
   7  -5   2        9.67        3.95      7.16 o 
   8  -5   2       29.96       20.70      9.18 o 
   9  -5   2        7.17        4.76      8.93 o 
 -10  -4   2        0.08       -3.26      7.20 o 
  -9  -4   2       29.12       28.75      6.34 o 
  -8  -4   2      177.97      206.70     11.58 o 
  -7  -4   2      170.24      168.62     17.39 o 
  -6  -4   2       49.54       56.09      6.61 o 
  -5  -4   2      204.93      207.22      5.64 o 
  -4  -4   2      544.36      612.43     11.38 o 
  -3  -4   2      184.38      189.62      4.38 o 
  -2  -4   2      200.88      190.83      4.61 o 
  -1  -4   2      258.44      278.02      5.90 o 
   0  -4   2       62.39       43.41      2.70 o 
   1  -4   2     2074.33     2147.49     25.57 o 
   2  -4   2       63.57       68.26      2.41 o 
   3  -4   2      171.57      155.04      4.99 o 
   4  -4   2      665.22      666.12     18.34 o 
   5  -4   2      119.86      126.35      8.26 o 
   6  -4   2        6.94        5.88      4.75 o 
   7  -4   2        0.65        1.27      4.70 o 
   8  -4   2       51.28       54.56      8.12 o 
   9  -4   2        0.52        0.06      6.73 o 
 -10  -3   2        0.00       -4.37      5.69 o 
  -9  -3   2        0.84       -3.43      5.83 o 
  -8  -3   2       86.97       75.84      7.01 o 
  -7  -3   2      129.18      127.14      6.32 o 
  -6  -3   2       52.72       56.22      3.63 o 
  -5  -3   2        0.42       -0.98      1.70 o 
  -4  -3   2      126.53      162.68      4.61 o 
  -3  -3   2       42.68       65.39      2.53 o 
  -2  -3   2      619.45      581.59      8.23 o 
  -1  -3   2      273.43      243.64      4.91 o 
   0  -3   2       15.49       16.66      1.72 o 
   1  -3   2      117.75      134.02      3.20 o 
   2  -3   2        0.03       -1.49      0.74 o 
   3  -3   2      665.85      612.66     12.52 o 
   4  -3   2      587.44      661.66     13.93 o 
   5  -3   2       23.45       26.59      3.04 o 
   6  -3   2        0.02       -2.56      2.71 o 
   7  -3   2       40.77       47.48      4.47 o 
   8  -3   2       28.81       36.19      8.49 o 
   9  -3   2        0.09       -6.69      5.81 o 
  10  -3   2        0.88      -10.64     13.21 o 
 -10  -2   2        0.74        8.92     11.15 o 
  -9  -2   2        8.58       -4.63      5.15 o 
  -8  -2   2       70.13       66.96      9.08 o 
  -7  -2   2      153.68      149.91      6.61 o 
  -6  -2   2       11.90       14.66      2.84 o 
  -5  -2   2        7.30        2.60      1.80 o 
  -4  -2   2      418.21      424.71      7.09 o 
  -3  -2   2      469.62      521.77      8.17 o 
  -2  -2   2      805.48      869.34     11.38 o 
  -1  -2   2       35.40       33.63      1.49 o 
   0  -2   2      312.81      304.14      6.83 o 
   1  -2   2      436.10      373.76      5.59 o 
   2  -2   2     5290.41     5173.94     83.02 o 
   3  -2   2        7.94       11.71      2.44 o 
   4  -2   2      740.82      746.15     17.04 o 
   5  -2   2        0.50       -1.58      2.75 o 
   6  -2   2       52.59       51.43      4.28 o 
   7  -2   2       21.52       19.03      3.49 o 
   8  -2   2       28.31       23.20      4.80 o 
   9  -2   2        1.44        8.53      6.42 o 
  10  -2   2        3.50       14.07     13.38 o 
 -10  -1   2        7.39        8.23     11.49 o 
  -9  -1   2        0.01        1.03     10.81 o 
  -8  -1   2       58.33       62.73      6.64 o 
  -7  -1   2       34.72       30.20      3.67 o 
  -6  -1   2        0.48       -3.14      2.22 o 
  -5  -1   2      304.35      319.93     10.03 o 
  -4  -1   2      878.41      867.18     16.91 o 
  -3  -1   2       96.84      126.16      3.85 o 
  -1  -1   2      168.30      163.57      3.20 o 
   2  -1   2     5572.84     5576.16    126.12 o 
   3  -1   2      211.98      210.51      5.02 o 
   4  -1   2     1188.04     1193.09     21.28 o 
   5  -1   2       19.60       15.64      2.40 o 
   6  -1   2       25.93       20.63      2.73 o 
   7  -1   2       33.19       30.38      2.91 o 
   8  -1   2      209.13      225.41      9.69 o 
   9  -1   2        0.05        2.62      5.97 o 
  10  -1   2        0.42       -2.40     10.64 o 
 -10   0   2        2.83        6.16      8.38 o 
  -9   0   2       10.03       -3.77     11.32 o 
  -8   0   2        1.59       -4.46      4.45 o 
  -7   0   2        3.21       -4.05      3.88 o 
  -6   0   2       61.71       61.57      3.77 o 
  -5   0   2        4.07       11.05      2.26 o 
  -4   0   2        8.76        7.34      2.05 o 
  -3   0   2       40.79       49.31      2.32 o 
  -1   0   2     1306.54     1097.46     16.60 o 
   1   0   2      187.87      135.74     14.15 o 
   3   0   2       32.18       32.94      2.96 o 
   4   0   2      147.31      141.38      5.07 o 
   5   0   2       55.78       59.40      3.45 o 
   6   0   2        7.45        4.18      2.17 o 
   7   0   2      110.49      104.34      5.56 o 
   8   0   2       22.41       21.14      4.64 o 
   9   0   2       11.79       12.94      5.49 o 
  10   0   2        0.21        8.41     10.98 o 
 -10   1   2        7.08       -4.63     12.87 o 
  -9   1   2        2.70        5.35      7.42 o 
  -8   1   2       30.37       34.37      8.35 o 
  -7   1   2       15.44       16.77      3.68 o 
  -6   1   2      139.40      118.03      5.11 o 
  -5   1   2       53.99       44.51      3.21 o 
  -4   1   2     2045.51     2021.34     29.34 o 
  -3   1   2       31.71       24.83      1.80 o 
  -1   1   2     7094.83     6992.15    101.02 o 
   1   1   2     1833.66     1504.30     88.43 o 
   3   1   2      301.82      321.91     10.24 o 
   4   1   2      115.38      112.18      9.09 o 
   5   1   2        0.01       -1.22      2.51 o 
   6   1   2        0.04        2.65      2.82 o 
   7   1   2       62.07       61.79      5.63 o 
   8   1   2       31.34       31.22      4.82 o 
   9   1   2       10.69       15.96      5.71 o 
  10   1   2        3.03        3.43     10.12 o 
 -10   2   2        6.15       16.98     15.44 o 
  -9   2   2       22.16        8.99      8.67 o 
  -8   2   2       29.02        8.75      8.66 o 
  -7   2   2        7.13       12.59      3.45 o 
  -6   2   2      212.59      199.81      6.81 o 
  -5   2   2      194.04      203.59      8.03 o 
  -4   2   2      667.74      669.75     13.90 o 
  -3   2   2      183.07      195.26      4.18 o 
  -2   2   2     3443.22     3368.04     42.91 o 
  -1   2   2      575.80      606.89      6.94 o 
   0   2   2      148.78      135.75      4.21 o 
   1   2   2     2030.89     2053.98     24.98 o 
   2   2   2       52.54       43.09      2.33 o 
   3   2   2      654.61      650.81     24.01 o 
   4   2   2        4.53        2.18      1.81 o 
   5   2   2        8.44        7.61      2.19 o 
   6   2   2        1.17       -1.29      2.11 o 
   7   2   2      215.85      206.33      9.67 o 
   8   2   2        6.23        8.74      3.84 o 
   9   2   2        4.91        3.61      7.89 o 
  10   2   2        0.04       -5.17      6.45 o 
  -9   3   2       29.53       22.28     11.06 o 
  -8   3   2        0.76        2.70      6.01 o 
  -7   3   2        1.82        2.87      5.25 o 
  -6   3   2       98.84      105.72      7.60 o 
  -5   3   2        7.96        6.56      2.12 o 
  -4   3   2      646.69      685.83     15.78 o 
  -3   3   2        1.66        1.77      1.61 o 
  -2   3   2       65.52       67.68      2.09 o 
  -1   3   2       19.37       20.62      1.14 o 
   0   3   2      569.11      566.75      7.28 o 
   1   3   2     3558.69     3583.30     43.37 o 
   2   3   2     1436.88     1320.20     16.61 o 
   3   3   2       69.67       78.20      3.00 o 
   4   3   2      170.24      180.78      6.17 o 
   5   3   2       22.12       11.95      2.74 o 
   6   3   2       35.12       36.55      4.44 o 
   7   3   2        7.41        3.49      2.96 o 
   8   3   2       12.54       14.21      2.99 o 
   9   3   2        2.75       -1.84      4.34 o 
  10   3   2        0.88        0.69      9.95 o 
  -9   4   2        2.56       -9.20     11.32 o 
  -8   4   2        0.09        4.32      6.46 o 
  -7   4   2       36.77       30.65      5.65 o 
  -6   4   2        1.29        1.61      3.58 o 
  -5   4   2      279.59      293.39      7.11 o 
  -4   4   2       26.55       27.71      3.06 o 
  -3   4   2      601.35      619.17     10.23 o 
  -2   4   2      298.61      289.79      6.36 o 
  -1   4   2     1049.22     1050.36     12.53 o 
   0   4   2      512.68      451.12      6.74 o 
   1   4   2       89.80       69.69      2.19 o 
   2   4   2       24.38       15.90      1.49 o 
   3   4   2      268.86      316.34      7.46 o 
   4   4   2      661.63      647.39     12.10 o 
   5   4   2       10.26       -0.74      4.89 o 
   6   4   2      115.78      121.14     20.41 o 
   7   4   2       20.75       21.56      3.44 o 
   8   4   2       12.95       18.03      4.21 o 
   9   4   2        5.72        4.39      4.14 o 
  10   4   2        0.87       -0.31      5.51 o 
  -9   5   2       12.93       14.50     27.53 o 
  -8   5   2        4.27        6.22      6.57 o 
  -7   5   2       39.46       45.93      7.86 o 
  -6   5   2       63.23       56.80      4.24 o 
  -5   5   2       89.09       92.28      3.67 o 
  -4   5   2       55.07       50.71      3.86 o 
  -3   5   2     3573.01     3754.72     48.65 o 
  -2   5   2     1171.98     1177.24     17.95 o 
  -1   5   2      869.41      925.65     11.04 o 
   0   5   2      242.37      266.00      4.65 o 
   1   5   2       46.58       48.11      1.99 o 
   2   5   2      307.63      327.83      6.34 o 
   3   5   2     1158.59     1232.94     16.45 o 
   4   5   2     3495.69     3665.71     53.68 o 
   5   5   2      963.52     1042.85     22.25 o 
   6   5   2        0.85       -2.42      4.04 o 
   7   5   2       29.34       22.43      3.18 o 
   8   5   2       14.87       16.17      4.39 o 
   9   5   2        1.28        5.61     11.58 o 
  10   5   2       37.39       45.71     14.24 o 
  -9   6   2        0.46      -12.43      9.60 o 
  -8   6   2        2.14        3.31      4.66 o 
  -7   6   2        6.13        3.22      4.24 o 
  -6   6   2       11.82       10.06      4.43 o 
  -5   6   2      696.62      694.26     15.28 o 
  -4   6   2        5.62        7.77      2.28 o 
  -3   6   2       43.01       44.24      2.89 o 
  -2   6   2      270.12      266.40      5.43 o 
  -1   6   2      461.25      544.98      8.02 o 
   0   6   2      207.84      259.05      5.21 o 
   1   6   2        3.74        9.47      1.90 o 
   2   6   2      398.62      410.40      8.77 o 
   3   6   2      163.04      178.05      5.34 o 
   4   6   2       49.44       43.50      2.23 o 
   5   6   2        0.67       -1.77      1.80 o 
   6   6   2        7.26        8.63      3.33 o 
   7   6   2        3.15        4.90      3.80 o 
   8   6   2       51.46       42.69      5.55 o 
   9   6   2        2.39       -3.84     12.44 o 
  10   6   2       34.93       48.65     16.72 o 
  -8   7   2        0.02       -9.56      5.43 o 
  -7   7   2       39.66       45.40      6.71 o 
  -6   7   2       18.02       13.79      5.99 o 
  -5   7   2      250.00      247.55     16.11 o 
  -4   7   2      187.84      188.92      6.89 o 
  -3   7   2      193.24      206.96      7.98 o 
  -2   7   2      336.43      370.09      7.06 o 
  -1   7   2      344.42      384.57      6.59 o 
   0   7   2       20.10       11.77      1.96 o 
   1   7   2      572.73      559.37     11.51 o 
   2   7   2       24.76       16.71      2.97 o 
   3   7   2      981.47      974.63     19.06 o 
   4   7   2      167.59      186.53      5.96 o 
   5   7   2       34.09       37.00      2.83 o 
   6   7   2        0.81        1.14      2.17 o 
   7   7   2       59.18       53.82      7.29 o 
   8   7   2       11.31       13.44      6.18 o 
   9   7   2        4.98        5.11      6.42 o 
  10   7   2        3.30       13.55      9.09 o 
  -8   8   2        0.00       -0.98      7.06 o 
  -7   8   2       12.90       18.16      6.42 o 
  -6   8   2       31.07       22.93     10.32 o 
  -5   8   2        5.64        0.36      5.04 o 
  -4   8   2       28.91       33.28      4.40 o 
  -3   8   2      116.52      125.90      5.33 o 
  -2   8   2       11.32        9.77      2.59 o 
  -1   8   2      480.80      494.64      8.72 o 
   0   8   2       14.38       16.88      2.26 o 
   1   8   2       21.17       21.70      3.43 o 
   2   8   2        5.83        0.63      2.77 o 
   3   8   2       85.13       77.36      8.39 o 
   4   8   2      470.17      443.66      8.97 o 
   5   8   2       85.82       96.54      4.57 o 
   6   8   2      115.17      132.56      5.94 o 
   7   8   2       10.37        1.03      7.55 o 
   8   8   2        0.56       -5.22      5.85 o 
   9   8   2        5.46        4.58      6.59 o 
  10   8   2       11.38       26.76     10.98 o 
  -7   9   2        5.22        0.31     16.47 o 
  -6   9   2        4.21       11.22      6.19 o 
  -5   9   2       11.90       10.46      5.98 o 
  -4   9   2       16.08       15.07      3.86 o 
  -3   9   2      100.59       88.93      8.04 o 
  -2   9   2       22.71       14.76      3.47 o 
  -1   9   2      335.09      302.84     10.71 o 
   0   9   2       61.09       68.18      3.89 o 
   1   9   2       63.35       58.52      5.18 o 
   2   9   2       65.16       65.27      5.20 o 
   3   9   2        5.58        6.57      3.42 o 
   4   9   2       69.08       62.53      5.31 o 
   5   9   2       49.55       48.42      3.38 o 
   6   9   2        6.01       11.00      6.17 o 
   7   9   2       46.12       37.76      7.09 o 
   8   9   2       62.76       70.18      9.81 o 
   9   9   2        0.00        1.82      7.08 o 
  -7  10   2        0.76       -8.58      9.61 o 
  -6  10   2       22.39       19.12      7.33 o 
  -5  10   2        5.96        4.58      6.11 o 
  -4  10   2        0.11      -10.07      5.03 o 
  -3  10   2       21.43       19.19      7.81 o 
  -2  10   2      247.96      260.67     14.03 o 
  -1  10   2      264.73      232.65     12.87 o 
   0  10   2       16.92       16.26      4.34 o 
   1  10   2       71.39       74.11      7.07 o 
   2  10   2       35.59       25.35      6.98 o 
   3  10   2      200.45      195.76      8.80 o 
   4  10   2        5.86        6.25      3.75 o 
   5  10   2       54.54       47.26      5.58 o 
   6  10   2      208.58      194.26     15.78 o 
   7  10   2       23.33       21.03      6.94 o 
   8  10   2        1.24       -6.85      5.38 o 
   9  10   2        5.38       -1.62      7.15 o 
  -6  11   2       18.22       33.28     12.18 o 
  -5  11   2       17.20       28.39      7.51 o 
  -4  11   2        0.08       -6.19      5.71 o 
  -3  11   2       17.63        9.21      5.95 o 
  -2  11   2      128.71      109.67      7.38 o 
  -1  11   2      728.70      718.66     16.84 o 
   0  11   2      814.34      846.36     19.13 o 
   1  11   2      350.72      320.28     15.89 o 
   2  11   2       88.31       77.69      7.71 o 
   3  11   2      302.19      292.07     28.45 o 
   4  11   2       40.61       37.05      7.33 o 
   5  11   2       38.74       39.15      5.65 o 
   6  11   2        7.73        0.86      8.23 o 
   7  11   2        0.03       -7.20      8.06 o 
   8  11   2        0.22        2.31      6.85 o 
   9  11   2        2.01       -1.03      9.95 o 
  -6  12   2        2.74        9.09     12.35 o 
  -5  12   2       42.74       60.07     29.50 o 
  -4  12   2       23.56       16.16      9.09 o 
  -3  12   2       34.34       36.63      9.80 o 
  -2  12   2       16.33       11.08      7.46 o 
  -1  12   2      117.68      123.76      7.57 o 
   0  12   2      402.30      435.67     12.94 o 
   1  12   2      117.63      129.98      8.91 o 
   2  12   2       16.25       16.12      9.86 o 
   3  12   2       89.01       93.21      9.82 o 
   4  12   2       27.46       30.81      5.52 o 
   5  12   2       18.68       19.10      6.30 o 
   6  12   2        0.11       -4.29      8.41 o 
   7  12   2       27.60       39.97     11.84 o 
   8  12   2        2.71        5.32     10.12 o 
  -5  13   2        2.65        2.74     12.87 o 
  -4  13   2       16.49       13.34     10.38 o 
  -3  13   2        0.47       -3.98      6.41 o 
  -2  13   2        5.14      -10.69      7.39 o 
  -1  13   2        0.52        8.61      5.31 o 
   0  13   2        6.81       14.02      5.07 o 
   1  13   2       17.72       25.62      5.46 o 
   2  13   2       85.00       88.12      8.28 o 
   3  13   2        2.64        3.62      6.69 o 
   4  13   2        9.24        5.34      5.67 o 
   5  13   2       28.64       44.08     12.01 o 
   6  13   2        9.40        8.92      9.78 o 
   7  13   2        1.08       -9.43      8.92 o 
  -4  14   2       21.58       37.82     10.92 o 
  -3  14   2       45.40       44.39     10.73 o 
  -2  14   2       63.44       54.84      9.29 o 
  -1  14   2       83.87       81.61     12.55 o 
   0  14   2       41.32       38.30      8.16 o 
   1  14   2       22.74       23.79      6.01 o 
   2  14   2       13.85       13.14      5.98 o 
   3  14   2       11.82       22.64     10.81 o 
   4  14   2        9.44       10.98     11.32 o 
   5  14   2        1.52       -1.37      9.09 o 
   6  14   2        0.23        8.41     10.64 o 
   7  14   2        0.46        2.74     10.98 o 
  -3  15   2        0.82      -19.90      9.95 o 
  -2  15   2       16.29       10.98     13.21 o 
  -1  15   2        0.96       43.40     14.41 o 
   0  15   2        2.85       -2.74     12.18 o 
   1  15   2        2.99        3.57      7.30 o 
   2  15   2       21.61       25.93      6.83 o 
   3  15   2        1.98        3.30      6.05 o 
   4  15   2        0.09       -0.81      5.37 o 
   5  15   2       15.60       22.81     12.52 o 
   6  15   2       79.88      105.32     18.18 o 
  -1  16   2       12.21       31.39     15.95 o 
   0  16   2       64.89      108.58     20.07 o 
   1  16   2        0.02       -8.70      7.55 o 
   2  16   2       13.61        3.18      8.61 o 
   3  16   2       23.13       25.91     17.93 o 
   4  16   2        0.01       -8.22      7.68 o 
  -3 -16   3       70.46       59.87     14.75 o 
  -2 -16   3        0.03        0.17     13.55 o 
  -1 -16   3        0.04      -20.51     10.26 o 
   0 -16   3       15.00        7.81      7.86 o 
   1 -16   3        0.41      -10.29     13.38 o 
  -5 -15   3       51.69       78.05     16.98 o 
  -4 -15   3        4.11       16.64     11.15 o 
  -3 -15   3       26.51       37.03      7.56 o 
  -2 -15   3        0.76       -0.59      4.87 o 
  -1 -15   3       27.32       45.70      8.67 o 
   0 -15   3        0.09       -7.53      6.65 o 
   1 -15   3        7.42        2.09      6.84 o 
   2 -15   3        6.12       -0.86     12.69 o 
   3 -15   3        6.99        9.78     13.38 o 
  -6 -14   3        4.90       11.32     12.01 o 
  -5 -14   3       27.37       39.45     13.04 o 
  -4 -14   3       26.89       34.23      6.88 o 
  -3 -14   3        4.55        6.84      4.84 o 
  -2 -14   3       80.05       96.16      7.99 o 
  -1 -14   3       57.98       60.20      6.99 o 
   0 -14   3        7.10       15.15      8.12 o 
   1 -14   3        6.79       10.60      6.57 o 
   2 -14   3       31.77       29.88     10.57 o 
   3 -14   3        0.64        1.03     12.18 o 
   4 -14   3        0.27      -10.81     12.18 o 
  -7 -13   3       58.83       60.28     10.19 o 
  -6 -13   3        4.30       26.93     10.98 o 
  -5 -13   3        1.92        6.82      8.83 o 
  -4 -13   3        3.47       15.55      5.63 o 
  -3 -13   3        0.01        5.32      4.40 o 
  -2 -13   3        8.64        9.43      4.24 o 
  -1 -13   3       46.34       36.10      5.77 o 
   0 -13   3        0.31        0.29      6.72 o 
   1 -13   3       48.80       33.45      6.99 o 
   2 -13   3        0.88       -2.35      5.15 o 
   3 -13   3       20.85       12.05     11.24 o 
   4 -13   3        0.89        0.00     10.98 o 
   5 -13   3       22.45       16.81     13.21 o 
  -8 -12   3        1.70       -6.43      7.62 o 
  -7 -12   3       35.41       28.38      8.43 o 
  -6 -12   3        9.36       20.24      6.47 o 
  -5 -12   3       13.67        9.48      4.51 o 
  -4 -12   3       53.24       52.94      8.69 o 
  -3 -12   3       20.40       27.42      5.09 o 
  -2 -12   3       37.42       29.61      4.73 o 
  -1 -12   3      162.37      191.50      8.48 o 
   0 -12   3       44.46       38.66      5.38 o 
   1 -12   3      164.62      139.70      9.90 o 
   2 -12   3       11.06       13.61      5.63 o 
   3 -12   3        0.31      -12.21      9.01 o 
   4 -12   3        0.74       -7.30      6.47 o 
   5 -12   3       27.77       14.87     18.70 o 
   6 -12   3        9.36       25.39     12.69 o 
  -8 -11   3        1.44       -4.29      9.78 o 
  -7 -11   3       87.28       94.98     28.90 o 
  -6 -11   3      258.43      242.08     19.90 o 
  -5 -11   3       18.27       14.56      4.61 o 
  -4 -11   3      237.86      214.21      9.38 o 
  -3 -11   3       14.16        8.79      3.71 o 
  -2 -11   3        5.47        2.95      3.14 o 
  -1 -11   3       58.89       51.98      6.98 o 
   0 -11   3      292.86      258.40      9.54 o 
   1 -11   3      106.70      100.61      6.61 o 
   2 -11   3       93.65       70.85     10.76 o 
   3 -11   3       27.75       29.73      5.32 o 
   4 -11   3       32.94       27.14      7.49 o 
   5 -11   3       22.84       19.87      7.39 o 
   6 -11   3        7.72        5.83     10.81 o 
  -9 -10   3        2.66       -0.69      9.95 o 
  -8 -10   3       16.34       29.50     13.89 o 
  -7 -10   3       91.49       84.31     10.38 o 
  -6 -10   3      238.96      275.55     16.32 o 
  -5 -10   3       69.27       75.11      6.10 o 
  -4 -10   3       53.52       62.81      4.71 o 
  -3 -10   3       64.91       68.43      4.70 o 
  -2 -10   3      289.02      274.49      9.55 o 
  -1 -10   3       42.09       33.34      4.85 o 
   0 -10   3       33.15       21.59      4.80 o 
   1 -10   3       36.41       27.10      5.08 o 
   2 -10   3       88.33       84.64      9.93 o 
   3 -10   3       92.85       96.13      7.40 o 
   4 -10   3        0.13        2.35      5.57 o 
   5 -10   3        0.08       -5.30      5.64 o 
   6 -10   3        7.81        2.66      6.34 o 
   7 -10   3        4.53       13.72     10.64 o 
  -9  -9   3        1.49       12.69     11.32 o 
  -8  -9   3       54.95       33.26      8.54 o 
  -7  -9   3        0.88        2.12      6.42 o 
  -6  -9   3      311.87      301.42     15.99 o 
  -5  -9   3      108.94      112.37      6.55 o 
  -4  -9   3       24.90       22.40      3.63 o 
  -3  -9   3      186.35      178.11      7.60 o 
  -2  -9   3      246.33      230.14      7.48 o 
  -1  -9   3        4.30       10.68      4.58 o 
   0  -9   3       13.09        7.71      3.47 o 
   1  -9   3       32.19       33.44      4.14 o 
   2  -9   3       45.25       39.07      3.77 o 
   3  -9   3       47.87       45.10      5.00 o 
   4  -9   3        4.17        3.81      3.12 o 
   5  -9   3        7.38       10.50      5.78 o 
   6  -9   3       39.48       43.29      7.38 o 
   7  -9   3      109.78      102.55     11.14 o 
   8  -9   3        3.55       11.32      9.43 o 
  -9  -8   3        1.74        0.73     12.09 o 
  -8  -8   3       28.40       39.81      8.57 o 
  -7  -8   3       33.01       31.69      9.78 o 
  -6  -8   3        9.29        3.72      3.85 o 
  -5  -8   3        8.91        9.10      3.26 o 
  -4  -8   3       13.44       13.74      3.02 o 
  -3  -8   3      428.48      423.84     10.62 o 
  -2  -8   3       61.28       57.66      3.36 o 
  -1  -8   3        0.06       -3.18      2.34 o 
   0  -8   3       19.62       10.56      2.80 o 
   1  -8   3       29.16       24.31      4.06 o 
   2  -8   3       41.25       44.84      3.54 o 
   3  -8   3        1.24        0.63      2.69 o 
   4  -8   3        4.97        3.26      2.92 o 
   5  -8   3        0.30       -0.22      4.94 o 
   6  -8   3        2.10        1.32      5.05 o 
   7  -8   3        1.90        6.14      6.40 o 
   8  -8   3       63.92       66.73     10.64 o 
  -9  -7   3        1.37       -3.82      6.66 o 
  -8  -7   3       63.35       79.14      9.31 o 
  -7  -7   3      145.17      145.26     11.29 o 
  -6  -7   3        0.73       -0.04      3.37 o 
  -5  -7   3       22.92       20.31      4.03 o 
  -4  -7   3       46.88       56.84      7.42 o 
  -3  -7   3       12.80       12.49      2.56 o 
  -2  -7   3       57.84       39.66      3.25 o 
  -1  -7   3      133.18      162.03      5.54 o 
   0  -7   3       29.23       32.98      3.14 o 
   1  -7   3       55.58       62.02      3.52 o 
   2  -7   3       44.39       43.34      2.49 o 
   3  -7   3       20.36       15.06      2.64 o 
   4  -7   3       19.93       13.16      3.34 o 
   5  -7   3        1.78       -8.73      4.37 o 
   6  -7   3        0.97        0.01      4.46 o 
   7  -7   3       56.99       64.30      6.68 o 
   8  -7   3       19.90       15.06     17.24 o 
   9  -7   3       47.12       75.82     17.67 o 
 -10  -6   3        1.45       -0.17      9.26 o 
  -9  -6   3        8.64        6.86      6.52 o 
  -8  -6   3        2.89        6.43      6.22 o 
  -7  -6   3      113.93      134.75     16.64 o 
  -6  -6   3       16.92       17.34      3.85 o 
  -5  -6   3        3.00        5.37      3.57 o 
  -4  -6   3      139.81      145.29      6.34 o 
  -3  -6   3        7.29        6.30      2.49 o 
  -2  -6   3      107.31      117.97      4.60 o 
  -1  -6   3      760.27      761.13     15.28 o 
   0  -6   3       12.54        4.51      2.35 o 
   1  -6   3      537.00      651.65     11.34 o 
   2  -6   3      134.32      117.00      6.37 o 
   3  -6   3      511.75      562.32     10.26 o 
   4  -6   3      203.01      211.58      8.57 o 
   5  -6   3      155.41      143.53      5.75 o 
   6  -6   3       10.34        7.62      3.61 o 
   7  -6   3       14.04       19.66     13.29 o 
   8  -6   3       37.73       30.37     10.41 o 
   9  -6   3       32.47       34.57     11.12 o 
 -10  -5   3       34.36       15.10      9.26 o 
  -9  -5   3       35.52       21.28      8.75 o 
  -8  -5   3      117.11      128.32     10.18 o 
  -7  -5   3       40.87       43.23      5.42 o 
  -6  -5   3       66.01       60.59      3.89 o 
  -5  -5   3      122.58      130.83      5.99 o 
  -4  -5   3      457.52      499.21     11.62 o 
  -3  -5   3      298.69      300.59      7.03 o 
  -2  -5   3      222.90      211.15      5.26 o 
  -1  -5   3       27.90       32.95      2.77 o 
   0  -5   3        0.97        3.79      1.56 o 
   1  -5   3       99.44       85.03      2.77 o 
   2  -5   3      178.65      185.90      4.10 o 
   3  -5   3      414.07      433.29      7.95 o 
   4  -5   3       78.12       71.04      3.46 o 
   5  -5   3        7.57       11.63      4.66 o 
   6  -5   3       65.51       70.18      9.25 o 
   7  -5   3       29.61       31.82      8.85 o 
   8  -5   3       80.19       70.41     14.58 o 
   9  -5   3       34.78       34.11     14.92 o 
 -10  -4   3        4.43       -9.78      7.55 o 
  -9  -4   3       54.98       54.72      7.70 o 
  -8  -4   3       41.16       51.83     15.18 o 
  -7  -4   3        1.36       -3.73      3.73 o 
  -6  -4   3       13.58       13.86      2.50 o 
  -5  -4   3        7.52        1.87      2.13 o 
  -4  -4   3      305.12      357.73      8.05 o 
  -3  -4   3      715.67      752.35     14.90 o 
  -2  -4   3      198.68      180.90      3.97 o 
  -1  -4   3       40.24       59.96      2.78 o 
   0  -4   3        0.52        0.08      1.23 o 
   1  -4   3      492.96      580.37      7.35 o 
   2  -4   3        0.58       -1.19      1.13 o 
   3  -4   3      117.19      112.06      3.69 o 
   4  -4   3        6.19        5.40      3.71 o 
   5  -4   3      437.90      436.97     23.34 o 
   6  -4   3      252.86      267.58     13.14 o 
   7  -4   3        0.04       -2.78      4.54 o 
   8  -4   3        0.04        3.10      7.27 o 
   9  -4   3        1.32       -2.09      6.33 o 
 -10  -3   3        0.13        9.09      7.72 o 
  -9  -3   3        0.51       -0.51      6.52 o 
  -8  -3   3        8.25        3.14      4.90 o 
  -7  -3   3       74.68       88.33      5.78 o 
  -6  -3   3        2.45        5.59      2.18 o 
  -5  -3   3       24.47       22.12      2.35 o 
  -4  -3   3      776.78      792.03     14.88 o 
  -3  -3   3      703.25      663.77     10.43 o 
  -2  -3   3      211.36      213.99      4.16 o 
  -1  -3   3     8576.70     7987.16     94.73 o 
   0  -3   3     4478.80     4507.75     63.72 o 
   1  -3   3       64.28       59.51      1.81 o 
   2  -3   3      823.85      863.29     11.31 o 
   3  -3   3      186.37      138.19      5.09 o 
   4  -3   3      638.91      509.35     12.62 o 
   5  -3   3        2.95        6.21      2.57 o 
   6  -3   3       26.71       17.03      3.58 o 
   7  -3   3        1.12        2.21      3.06 o 
   8  -3   3      190.75      193.68     12.44 o 
   9  -3   3        8.81       15.93      6.86 o 
  10  -3   3       17.08       27.62     14.58 o 
 -10  -2   3        0.40       -4.63      7.03 o 
  -9  -2   3        0.65       -9.61      5.83 o 
  -8  -2   3       23.43       21.68      4.98 o 
  -7  -2   3       53.54       53.76      2.90 o 
  -6  -2   3        8.73       10.83      2.06 o 
  -5  -2   3       32.99       35.39      2.61 o 
  -4  -2   3       45.21       40.12      2.26 o 
  -3  -2   3      200.80      215.56      4.51 o 
  -2  -2   3       99.86      115.98      3.65 o 
  -1  -2   3     1448.46     1486.82     17.49 o 
   0  -2   3      244.04      238.60      3.73 o 
   1  -2   3      137.14      132.39      2.42 o 
   2  -2   3       27.50       23.64      2.14 o 
   3  -2   3     1045.84     1089.47     22.79 o 
   4  -2   3      885.85      947.89     20.81 o 
   5  -2   3      290.21      298.51      9.26 o 
   6  -2   3      159.32      169.65      7.70 o 
   7  -2   3      115.34      115.74      7.38 o 
   8  -2   3        7.16        6.17      4.16 o 
   9  -2   3        0.00       -3.95      7.32 o 
 -10  -1   3       12.53       11.84     11.84 o 
  -9  -1   3        2.55       -4.16      5.06 o 
  -8  -1   3        0.88       -1.43      5.52 o 
  -7  -1   3        7.12        3.38      2.47 o 
  -6  -1   3       48.47       40.18      3.15 o 
  -5  -1   3      514.43      521.88     12.03 o 
  -4  -1   3      448.07      429.98     10.02 o 
  -3  -1   3        9.84       17.94      1.26 o 
  -2  -1   3     9782.57    10104.10    134.54 o 
  -1  -1   3      533.20      568.13      7.16 o 
   0  -1   3     3644.80     3519.71     49.67 o 
   1  -1   3     1257.96     1216.64     14.09 o 
   2  -1   3    10471.75    10278.58    237.92 o 
   3  -1   3      168.27      133.88      5.06 o 
   4  -1   3     4008.42     4248.95     69.98 o 
   5  -1   3      285.23      245.90      6.51 o 
   6  -1   3      208.55      216.85      5.97 o 
   7  -1   3       28.96       32.21      2.69 o 
   8  -1   3       17.67       20.28      4.66 o 
   9  -1   3        0.17       -6.92      5.58 o 
  10  -1   3        1.71       13.55     12.69 o 
 -10   0   3        0.56       -1.03     13.89 o 
  -9   0   3        2.10      -20.24     10.12 o 
  -8   0   3        0.01       -3.66      4.28 o 
  -7   0   3       30.72       36.31      4.01 o 
  -6   0   3       21.07       18.32      4.30 o 
  -5   0   3      715.52      722.51     13.75 o 
  -4   0   3      122.04      104.52      3.91 o 
  -3   0   3      104.90      108.41      3.09 o 
  -2   0   3     6399.54     7026.34     88.55 o 
  -1   0   3     6554.16     6437.79     65.26 o 
   1   0   3     4172.30     3970.17     74.08 o 
   3   0   3       10.88       21.05      3.42 o 
   4   0   3      495.53      518.36     12.48 o 
   5   0   3        3.06        2.95      1.86 o 
   6   0   3        0.99       -3.69      1.85 o 
   7   0   3      193.49      173.70      6.50 o 
   8   0   3        0.90        7.53      4.01 o 
   9   0   3       44.92       46.80      5.96 o 
  10   0   3        0.03       12.18     11.49 o 
 -10   1   3        0.22        2.74     14.41 o 
  -9   1   3        0.03       -9.43     10.81 o 
  -8   1   3       49.09       52.21      9.40 o 
  -7   1   3       84.08       95.33      6.63 o 
  -6   1   3      364.71      351.83      8.87 o 
  -5   1   3      271.26      278.66      6.62 o 
  -4   1   3      297.56      276.86      6.41 o 
  -3   1   3      391.56      422.73      7.28 o 
  -2   1   3        4.01        4.46      1.67 o 
  -1   1   3       40.43       34.73      1.29 o 
   0   1   3    10460.10     4837.47    161.76 o 
   1   1   3     3629.75     3474.78     45.11 o 
   3   1   3       24.05       26.09      3.52 o 
   4   1   3        0.10       -0.65      2.88 o 
   5   1   3      174.65      165.33      8.88 o 
   6   1   3       64.10       59.64      4.47 o 
   7   1   3        2.53        4.81      3.01 o 
   8   1   3       32.88       34.31      4.03 o 
   9   1   3        5.01        5.08      5.24 o 
  10   1   3        2.46       14.07     11.32 o 
 -10   2   3        6.33        6.00     14.75 o 
  -9   2   3       28.34       23.59      9.27 o 
  -8   2   3        4.31        7.32     15.27 o 
  -7   2   3       20.60       18.84      3.33 o 
  -6   2   3       10.25        7.56      2.92 o 
  -5   2   3       53.86       60.34      3.14 o 
  -4   2   3     2723.31     2712.82     35.61 o 
  -3   2   3      560.11      505.97      7.78 o 
  -2   2   3      217.45      192.22      3.24 o 
  -1   2   3      573.34      655.16      7.48 o 
   0   2   3      628.71      685.19      8.57 o 
   1   2   3     1281.67     1279.94     14.28 o 
   2   2   3        4.34       11.23      1.22 o 
   3   2   3       26.49       31.10      1.53 o 
   4   2   3        0.02        1.27      2.59 o 
   5   2   3      190.70      189.72      6.15 o 
   6   2   3      124.48      124.71      4.94 o 
   7   2   3       89.38       73.97      4.04 o 
   8   2   3       32.69       29.23      3.93 o 
   9   2   3      147.65      174.99     13.40 o 
  10   2   3        6.37        6.95      6.97 o 
  -9   3   3       28.87       53.51     11.64 o 
  -8   3   3       62.46       52.89     10.45 o 
  -7   3   3       63.35       61.63      5.80 o 
  -6   3   3        3.22        0.46      2.86 o 
  -5   3   3      250.46      270.19      8.70 o 
  -4   3   3        1.14       -1.67      2.63 o 
  -3   3   3      219.04      223.24      4.08 o 
  -2   3   3       41.49       27.53      1.43 o 
  -1   3   3      216.68      210.60      4.02 o 
   0   3   3     8375.47     8015.50     90.49 o 
   1   3   3     4029.99     3995.04     48.39 o 
   2   3   3      380.54      408.61      6.02 o 
   3   3   3      823.15      889.84     13.79 o 
   4   3   3      145.42      142.95      5.00 o 
   5   3   3      772.99      801.37     16.40 o 
   6   3   3      309.13      309.28     18.53 o 
   7   3   3      525.84      549.41     19.70 o 
   8   3   3        0.07       -1.60      3.33 o 
   9   3   3        0.51       -3.05      3.89 o 
  10   3   3        0.07        9.61      9.78 o 
  -9   4   3      129.38      135.86     21.78 o 
  -8   4   3       52.15       53.05      8.80 o 
  -7   4   3        3.31        5.85      7.57 o 
  -6   4   3        3.35        2.89      3.76 o 
  -5   4   3      162.15      186.00      5.69 o 
  -4   4   3       18.50       23.56      1.79 o 
  -3   4   3      478.20      487.73      9.21 o 
  -2   4   3      320.71      313.78      4.92 o 
  -1   4   3       19.02       13.52      1.32 o 
   0   4   3       75.94       67.65      2.37 o 
   1   4   3       52.76       55.75      2.16 o 
   2   4   3      294.54      341.83      6.15 o 
   3   4   3        1.67        1.73      0.91 o 
   4   4   3      341.83      363.92      7.75 o 
   5   4   3      196.46      185.69      6.54 o 
   6   4   3       80.39       66.90      4.59 o 
   7   4   3       10.85        4.13      3.55 o 
   8   4   3        3.26        2.13      3.62 o 
   9   4   3        0.01       -5.68      3.90 o 
  10   4   3       10.90        6.04      5.78 o 
  -9   5   3       51.10       60.05     15.18 o 
  -8   5   3       13.47       18.30      6.40 o 
  -7   5   3       53.53       62.32      5.45 o 
  -6   5   3        3.38        3.99      2.83 o 
  -5   5   3      317.43      306.86      7.56 o 
  -4   5   3       23.05       27.29      2.51 o 
  -3   5   3        2.78        2.70      1.86 o 
  -2   5   3       35.55       53.66      2.73 o 
  -1   5   3      156.60      143.66      3.56 o 
   0   5   3      649.90      584.98      8.12 o 
   1   5   3      775.77      723.28      9.39 o 
   2   5   3       39.62       41.11      2.48 o 
   3   5   3     5272.25     5989.68     77.52 o 
   4   5   3      203.93      260.78      5.17 o 
   5   5   3     1105.82     1111.28     23.37 o 
   6   5   3       24.53       20.56      6.66 o 
   7   5   3      121.40      133.23      8.66 o 
   8   5   3       13.35       16.62      4.38 o 
   9   5   3       19.93       29.29      7.67 o 
  10   5   3       15.21        5.52      6.38 o 
  -9   6   3       52.41       59.55     30.62 o 
  -8   6   3        0.42       -3.29      4.70 o 
  -7   6   3        0.18       -6.94      4.36 o 
  -6   6   3        0.38       -2.80      3.43 o 
  -5   6   3      197.27      191.49      9.20 o 
  -4   6   3      123.50      122.80      4.76 o 
  -3   6   3       14.57       20.14      2.47 o 
  -2   6   3      487.85      526.12      9.13 o 
  -1   6   3      129.08      140.22      4.24 o 
   0   6   3        3.22        1.61      1.41 o 
   1   6   3      440.37      426.59      9.51 o 
   2   6   3       44.33       47.65      5.02 o 
   3   6   3       80.00       84.15      3.90 o 
   4   6   3     2060.57     2208.05     26.06 o 
   5   6   3       23.10       20.88      1.96 o 
   6   6   3       24.53       15.40      4.88 o 
   7   6   3       32.36       26.53      6.78 o 
   8   6   3       10.98        6.67      4.35 o 
   9   6   3        1.54       -0.50      5.44 o 
  10   6   3        2.12        8.63      7.00 o 
  -8   7   3        0.01       -3.74      5.93 o 
  -7   7   3        2.85        5.98      5.18 o 
  -6   7   3       34.59       30.10      6.29 o 
  -5   7   3       53.19       62.92      7.66 o 
  -4   7   3       50.74       55.98      3.83 o 
  -3   7   3       28.70       34.85      3.08 o 
  -2   7   3       17.93       14.20      2.10 o 
  -1   7   3       44.54       46.20      2.77 o 
   0   7   3      228.90      222.20      5.20 o 
   1   7   3        0.15       -0.62      1.83 o 
   2   7   3       88.09       90.41      5.28 o 
   3   7   3       38.56       57.24      4.11 o 
   4   7   3        0.52       -3.15      1.89 o 
   5   7   3        1.87        5.70      2.00 o 
   6   7   3        9.52       10.24      4.06 o 
   7   7   3        1.48        1.84      3.92 o 
   8   7   3       12.45        6.32      5.59 o 
   9   7   3        0.58       -2.06      5.93 o 
  10   7   3        5.18        6.69     11.84 o 
  -8   8   3        2.59        6.02     14.24 o 
  -7   8   3       32.57       36.94      6.47 o 
  -6   8   3       21.41       20.81      9.23 o 
  -5   8   3        2.60        2.05      5.26 o 
  -4   8   3       49.15       47.39      4.48 o 
  -3   8   3       10.90       11.38      2.90 o 
  -2   8   3       50.48       48.42      3.76 o 
  -1   8   3       86.28       86.48      4.00 o 
   0   8   3       40.40       37.97      2.76 o 
   1   8   3        8.28        8.08      2.11 o 
   2   8   3      307.66      293.44      9.18 o 
   3   8   3        2.14       -1.92      2.76 o 
   4   8   3      129.46      149.08      6.35 o 
   5   8   3        0.84        0.63      2.21 o 
   6   8   3      107.60      114.44      5.53 o 
   7   8   3       26.62       25.73      8.92 o 
   8   8   3        6.24        3.22      5.79 o 
   9   8   3        1.73       -0.59      6.47 o 
  10   8   3       15.68       25.83      8.82 o 
  -7   9   3       24.64       39.05     16.85 o 
  -6   9   3        3.86       10.60      6.32 o 
  -5   9   3       13.47       14.73      6.29 o 
  -4   9   3       10.10       11.51      5.32 o 
  -3   9   3       43.84       44.79      7.36 o 
  -2   9   3      272.11      266.21      9.02 o 
  -1   9   3      398.29      376.14      9.39 o 
   0   9   3       77.26       67.72      3.98 o 
   1   9   3      929.09      871.48     19.62 o 
   2   9   3        1.30        3.58      3.32 o 
   3   9   3      254.18      240.89      9.37 o 
   4   9   3      764.12      754.87     23.08 o 
   5   9   3        0.85        0.71      2.47 o 
   6   9   3      107.78      112.34      9.75 o 
   7   9   3        1.19        5.52      6.95 o 
   8   9   3        5.48        7.03      5.20 o 
   9   9   3        3.31       12.57      6.11 o 
  -7  10   3       15.36       22.50     13.55 o 
  -6  10   3        0.77       -2.64      6.58 o 
  -5  10   3        0.55       -2.56      6.05 o 
  -4  10   3       16.47       19.91      6.39 o 
  -3  10   3        0.05        3.87      5.99 o 
  -2  10   3      162.31      140.83      8.12 o 
  -1  10   3      107.48      112.27      5.76 o 
   0  10   3      338.09      321.12      9.32 o 
   1  10   3       25.16       24.17      4.76 o 
   2  10   3     5806.97     5924.09    115.13 o 
   3  10   3       25.30       22.59      4.64 o 
   4  10   3      822.20      829.27     18.60 o 
   5  10   3      116.06      118.15      7.66 o 
   6  10   3        2.46       -1.03      7.55 o 
   7  10   3        6.10       -2.23      7.55 o 
   8  10   3        3.93        0.45      5.52 o 
   9  10   3       13.59       28.36     12.01 o 
  -6  11   3        4.56       -0.34     11.49 o 
  -5  11   3       34.25       32.73      8.38 o 
  -4  11   3        5.45        7.22      6.25 o 
  -3  11   3        7.18        7.54      6.27 o 
  -2  11   3       56.12       53.95      5.27 o 
  -1  11   3      178.62      166.74      7.08 o 
   0  11   3      549.93      551.54     13.89 o 
   1  11   3     3606.62     3618.31     70.71 o 
   2  11   3       80.95       76.83      9.45 o 
   3  11   3        0.19       -0.70      4.80 o 
   4  11   3       82.53      100.45      7.61 o 
   5  11   3       11.46       -1.36      4.13 o 
   6  11   3        4.01        4.63      8.41 o 
   7  11   3        3.44        6.69      9.09 o 
   8  11   3       14.92       12.35     10.64 o 
   9  11   3       11.94       -0.51     11.84 o 
  -6  12   3        2.40        9.95     12.35 o 
  -5  12   3        0.90        5.52     12.01 o 
  -4  12   3        3.25       -3.37      6.04 o 
  -3  12   3        1.42        2.65      6.41 o 
  -2  12   3       47.81       29.45      7.83 o 
  -1  12   3       23.70       18.04      4.91 o 
   0  12   3      125.93      121.97      8.24 o 
   1  12   3       62.43       60.09      6.71 o 
   2  12   3      193.60      169.94     10.15 o 
   3  12   3        1.08       -3.97      5.97 o 
   4  12   3        2.26        6.19      6.03 o 
   5  12   3       12.40       13.24      5.97 o 
   6  12   3        0.04       -0.34      8.92 o 
   7  12   3        2.34        7.72      9.78 o 
   8  12   3        5.63       10.81     10.98 o 
  -5  13   3        3.90        7.55     12.69 o 
  -4  13   3        0.19        7.26      8.24 o 
  -3  13   3       12.57       -4.65      6.37 o 
  -2  13   3        3.03        0.51     10.43 o 
  -1  13   3        1.51       -6.95      4.42 o 
   0  13   3        0.02       -0.07      4.36 o 
   1  13   3        0.45        2.96      4.89 o 
   2  13   3        1.38       -4.08      4.81 o 
   3  13   3        0.05        1.90      5.22 o 
   4  13   3        0.37       -0.49      5.75 o 
   5  13   3        0.62       15.78      9.78 o 
   6  13   3       24.53       17.15     10.64 o 
   7  13   3        9.06        2.57      9.95 o 
  -4  14   3        1.29        3.98      9.28 o 
  -3  14   3        1.38       -2.83      8.49 o 
  -2  14   3        2.58      -12.83      6.41 o 
  -1  14   3        8.79        3.77     11.66 o 
   0  14   3       55.80       63.07     10.29 o 
   1  14   3        2.08       -3.42      4.89 o 
   2  14   3        0.14       -2.81      5.20 o 
   3  14   3       48.75       52.71      7.58 o 
   4  14   3       22.60       19.45      5.96 o 
   5  14   3        4.60        3.41      7.33 o 
   6  14   3        0.61       12.01      7.84 o 
   7  14   3        3.49        0.75      7.78 o 
  -3  15   3        1.57       -4.25      9.27 o 
  -2  15   3        8.84       -2.74     13.38 o 
  -1  15   3       46.97       86.28     17.84 o 
   0  15   3        0.10       -3.09     12.52 o 
   1  15   3      138.20      210.25     15.51 o 
   2  15   3       76.17      112.58      9.66 o 
   3  15   3        1.52        7.59      6.35 o 
   4  15   3       26.55       23.85      6.51 o 
   5  15   3       11.20        8.73      8.05 o 
   6  15   3        4.64        8.77      8.66 o 
  -1  16   3       19.86       31.91     16.30 o 
   0  16   3       34.51       32.42     16.12 o 
   1  16   3       14.40       21.32      9.78 o 
   2  16   3        0.91       -9.89      7.61 o 
   3  16   3       55.25       87.51     11.81 o 
   4  16   3        2.25       -2.86      7.94 o 
  -3 -16   4       22.90       28.82     13.04 o 
  -2 -16   4       35.85       52.49     17.67 o 
  -1 -16   4       22.55       19.98     15.18 o 
   0 -16   4        5.99       -0.22      8.68 o 
   1 -16   4        7.02        9.26     14.92 o 
  -5 -15   4        0.28       -2.23     10.98 o 
  -4 -15   4        2.10        2.92      9.95 o 
  -3 -15   4       12.36       11.98      6.59 o 
  -2 -15   4        5.83        5.36      6.15 o 
  -1 -15   4       22.84       28.94     11.09 o 
   0 -15   4       15.35       21.24      8.06 o 
   1 -15   4       36.18       32.37      8.11 o 
   2 -15   4        3.99       11.49     13.38 o 
   3 -15   4        1.03       -1.72     13.21 o 
  -6 -14   4        1.06        2.92     10.81 o 
  -5 -14   4        6.43        5.49     10.64 o 
  -4 -14   4        0.33        1.84      6.37 o 
  -3 -14   4       75.68       63.02      6.99 o 
  -2 -14   4       14.70       20.49      4.82 o 
  -1 -14   4        2.09        1.14      4.05 o 
   0 -14   4       14.71       14.31      6.77 o 
   1 -14   4        9.41        5.25      7.41 o 
   2 -14   4       17.89       14.57     11.84 o 
   3 -14   4       11.09       26.42     13.21 o 
   4 -14   4        2.27        2.40     12.35 o 
  -7 -13   4       43.97       33.34      9.44 o 
  -6 -13   4       25.34       24.28      8.12 o 
  -5 -13   4        5.50        7.97      7.25 o 
  -4 -13   4        0.97        6.21      5.19 o 
  -3 -13   4        2.18        2.52      4.26 o 
  -2 -13   4       18.14        1.29      3.98 o 
  -1 -13   4       16.48       21.22      4.67 o 
   0 -13   4       45.33       36.65      7.10 o 
   1 -13   4       35.86       27.75      8.89 o 
   2 -13   4        8.63       -5.29      5.16 o 
   3 -13   4        0.44      -14.44      7.38 o 
   4 -13   4        8.68       -6.69     11.66 o 
   5 -13   4       49.93       24.36     13.89 o 
  -7 -12   4       45.49       20.25      8.33 o 
  -6 -12   4       20.12       19.94      6.41 o 
  -5 -12   4       11.49       15.33      8.39 o 
  -4 -12   4        0.02       -0.16      3.98 o 
  -3 -12   4       23.12       28.54      6.66 o 
  -2 -12   4        5.59        3.16      3.84 o 
  -1 -12   4      169.32      173.47      8.08 o 
   0 -12   4       87.56       89.71      6.89 o 
   1 -12   4      173.85      151.20     10.40 o 
   2 -12   4       99.22       80.56      8.12 o 
   3 -12   4       20.72       22.35      8.90 o 
   4 -12   4       70.22       61.94     15.35 o 
   5 -12   4       85.99      116.13     16.30 o 
   6 -12   4        0.48       -5.83     10.81 o 
  -8 -11   4       23.56       24.87     12.35 o 
  -7 -11   4      236.59      251.59     21.96 o 
  -6 -11   4      156.66      153.66     13.58 o 
  -5 -11   4       14.71        3.39      4.34 o 
  -4 -11   4       20.97       15.64      4.10 o 
  -3 -11   4        8.04        9.64      3.39 o 
  -2 -11   4       36.65       26.40      3.83 o 
  -1 -11   4       60.21       52.91      4.88 o 
   0 -11   4        0.61       -3.99      3.54 o 
   1 -11   4       10.30       10.31      3.97 o 
   2 -11   4      693.89      624.48     19.05 o 
   3 -11   4       66.31       63.01      6.99 o 
   4 -11   4      110.84      103.98     10.09 o 
   5 -11   4       57.81       42.86      8.24 o 
   6 -11   4        1.82       -6.86      9.95 o 
  -7 -10   4      109.32      125.25     12.48 o 
  -6 -10   4      233.97      255.04     15.60 o 
  -5 -10   4       34.42       30.32      5.64 o 
  -4 -10   4      596.52      585.55     15.01 o 
  -3 -10   4        0.33       -2.86      2.81 o 
  -2 -10   4       27.37       19.94      3.91 o 
  -1 -10   4       22.25       14.97      3.60 o 
   0 -10   4       34.56       31.10      4.16 o 
   1 -10   4      118.61      113.40      6.55 o 
   2 -10   4       35.04       51.97      6.27 o 
   3 -10   4       38.31       48.90      5.91 o 
   4 -10   4       25.98       30.37      6.84 o 
   5 -10   4       99.78      123.66     26.84 o 
   6 -10   4        3.02        4.95      6.42 o 
   7 -10   4        2.88       14.41     10.29 o 
  -9  -9   4        1.20       14.75     10.81 o 
  -8  -9   4       36.44       33.37      8.52 o 
  -7  -9   4        3.83        5.73     10.03 o 
  -6  -9   4        6.09        0.75      9.69 o 
  -5  -9   4        5.06        0.24      3.35 o 
  -4  -9   4       64.93       71.49      4.95 o 
  -3  -9   4        3.91        7.73      3.03 o 
  -2  -9   4      317.50      331.14      7.23 o 
  -1  -9   4       10.46       10.94      3.16 o 
   0  -9   4       20.69       19.83      3.30 o 
   1  -9   4      131.57      126.12      5.83 o 
   2  -9   4      336.85      342.77      9.97 o 
   3  -9   4      134.76      114.56      6.79 o 
   4  -9   4        9.40        6.68      3.33 o 
   5  -9   4        0.45       -5.49      5.21 o 
   6  -9   4       10.97       13.88      6.29 o 
   7  -9   4        4.48        3.77      8.41 o 
   8  -9   4        0.32        2.40      8.92 o 
  -9  -8   4        6.54        5.98      7.50 o 
  -8  -8   4       39.51       42.28      8.52 o 
  -7  -8   4        2.37        5.45      6.17 o 
  -6  -8   4       16.90       18.44      4.74 o 
  -5  -8   4        0.24        1.15      3.67 o 
  -4  -8   4        5.55        0.75      3.12 o 
  -3  -8   4        0.15       -0.51      2.65 o 
  -2  -8   4       18.22        7.33      2.42 o 
  -1  -8   4        3.55       -0.50      2.18 o 
   0  -8   4       11.98       15.53      2.67 o 
   1  -8   4        0.03        0.55      2.14 o 
   2  -8   4       14.77       10.27      2.93 o 
   3  -8   4       49.11       57.24      5.50 o 
   4  -8   4      223.87      202.71      7.60 o 
   5  -8   4        3.59        0.33      4.94 o 
   6  -8   4        0.46       -0.13      5.21 o 
   7  -8   4       11.29       11.43      6.00 o 
   8  -8   4        3.94       10.98      8.23 o 
  -9  -7   4       17.35       17.32     12.01 o 
  -8  -7   4        1.87        5.06     10.64 o 
  -7  -7   4       59.40       62.12      8.37 o 
  -6  -7   4        0.05       -2.42      4.90 o 
  -5  -7   4      135.97      143.84     16.03 o 
  -4  -7   4        2.06        2.03      2.88 o 
  -3  -7   4      136.52      122.74      5.09 o 
  -2  -7   4      611.52      621.61     12.33 o 
  -1  -7   4      767.53      827.32     12.83 o 
   0  -7   4      359.95      390.25      9.11 o 
   1  -7   4       21.16       11.63      2.05 o 
   2  -7   4        0.40       -0.71      1.63 o 
   3  -7   4      199.35      171.83      9.95 o 
   4  -7   4      318.67      324.34     13.99 o 
   5  -7   4       72.34       70.71      6.73 o 
   6  -7   4      117.96      106.63      7.78 o 
   7  -7   4       11.50       11.07      8.96 o 
   8  -7   4        5.55        4.00      7.98 o 
 -10  -6   4        3.45        1.72      9.43 o 
  -9  -6   4        0.80        0.17      8.92 o 
  -8  -6   4       11.26       15.80      6.59 o 
  -7  -6   4      143.41      156.58     11.49 o 
  -6  -6   4       80.63       87.20      5.48 o 
  -5  -6   4      123.41      115.70      6.21 o 
  -4  -6   4        4.26        1.50      2.20 o 
  -3  -6   4        5.87        6.95      2.14 o 
  -2  -6   4       50.15       56.73      3.44 o 
  -1  -6   4     5364.35     5694.36     83.82 o 
   0  -6   4     5719.15     6031.77     89.11 o 
   1  -6   4      687.90      718.92     11.19 o 
   2  -6   4       21.58       24.83      1.94 o 
   3  -6   4       60.22       69.28      2.83 o 
   4  -6   4       69.46       73.50      4.32 o 
   5  -6   4       77.42       85.83      4.57 o 
   6  -6   4        0.89        5.32      7.60 o 
   7  -6   4        0.09       -0.53      4.85 o 
   8  -6   4      106.01      108.46     14.24 o 
 -10  -5   4       22.46       19.90      9.61 o 
  -9  -5   4      171.74      193.52     15.61 o 
  -8  -5   4        0.87        5.33      9.35 o 
  -7  -5   4      260.39      278.65     12.39 o 
  -6  -5   4       48.29       38.81      3.92 o 
  -5  -5   4        4.51        8.73      3.13 o 
  -4  -5   4       96.98       91.99      5.19 o 
  -3  -5   4     1000.86     1083.05     15.10 o 
  -2  -5   4      477.25      529.44      9.29 o 
  -1  -5   4     6544.66     6995.38     99.47 o 
   0  -5   4     7601.93     8146.10    105.59 o 
   1  -5   4        3.50        0.43      1.39 o 
   2  -5   4        1.33        4.75      1.40 o 
   3  -5   4      159.51      169.43      6.85 o 
   4  -5   4       86.18       85.29      4.54 o 
   5  -5   4        0.59        2.94      4.48 o 
   6  -5   4       37.68       40.67      6.34 o 
   7  -5   4       61.28       49.71      9.69 o 
   8  -5   4       71.54       67.01     29.25 o 
   9  -5   4        0.02       32.93     13.89 o 
 -10  -4   4        0.01        1.37      8.06 o 
  -9  -4   4        4.95       -2.75      5.81 o 
  -8  -4   4        0.13       -0.03      5.32 o 
  -7  -4   4       16.19        9.68      2.86 o 
  -6  -4   4       36.09       37.32      3.31 o 
  -5  -4   4       38.98       30.92      5.19 o 
  -4  -4   4      937.55      964.43     18.43 o 
  -3  -4   4      362.48      327.80      5.90 o 
  -2  -4   4       29.34       25.13      1.93 o 
  -1  -4   4     1998.98     2017.74     30.56 o 
   0  -4   4     1215.82     1298.33     18.27 o 
   1  -4   4        0.01        0.54      1.11 o 
   2  -4   4        6.27        2.67      1.31 o 
   3  -4   4       28.55       25.96      1.56 o 
   4  -4   4      374.74      395.62     15.30 o 
   5  -4   4      149.79      139.79      6.51 o 
   6  -4   4        1.52       -0.19      3.27 o 
   7  -4   4      101.21       95.76     11.27 o 
   8  -4   4        3.92        3.55      7.15 o 
   9  -4   4        3.53        0.12      6.86 o 
 -10  -3   4        0.00      -13.72      6.86 o 
  -9  -3   4       10.70        2.40      7.20 o 
  -8  -3   4       26.25       26.64      6.09 o 
  -7  -3   4       10.99        5.75      2.68 o 
  -6  -3   4       11.24       10.54      2.53 o 
  -5  -3   4        3.28        5.69      2.54 o 
  -4  -3   4      583.20      545.04     10.20 o 
  -3  -3   4      318.09      319.27      5.19 o 
  -2  -3   4     1134.16     1097.63     13.72 o 
  -1  -3   4        0.15        1.54      1.25 o 
   0  -3   4      911.13      947.19     11.85 o 
   1  -3   4     1453.40     1241.13     14.87 o 
   2  -3   4     1855.15     1800.02     22.61 o 
   3  -3   4       92.38       91.17      3.74 o 
   4  -3   4       76.37       72.91      4.53 o 
   5  -3   4        0.71        1.39      6.59 o 
   6  -3   4       89.54       98.24      5.77 o 
   7  -3   4       21.57       17.67      3.75 o 
   8  -3   4        6.42        6.90      7.37 o 
   9  -3   4        6.39        7.05      6.38 o 
  10  -3   4        3.10        0.00     12.69 o 
 -10  -2   4        0.36        4.97      8.06 o 
  -9  -2   4       32.14       15.78      7.55 o 
  -8  -2   4        0.74        1.45      7.63 o 
  -7  -2   4       29.32       26.02      3.17 o 
  -6  -2   4      148.77      160.19      4.88 o 
  -5  -2   4      533.18      581.78     11.79 o 
  -4  -2   4      472.06      498.11      9.22 o 
  -3  -2   4       50.58       50.27      2.08 o 
  -2  -2   4      664.61      635.39      7.96 o 
  -1  -2   4      105.28      104.43      2.73 o 
   0  -2   4        3.68        8.77      1.15 o 
   1  -2   4     1581.32     1475.09     15.23 o 
   2  -2   4      479.73      544.63      7.03 o 
   3  -2   4      508.56      501.23     10.39 o 
   4  -2   4      100.64       78.75      4.69 o 
   5  -2   4       63.00       58.45      4.52 o 
   6  -2   4       11.59       17.07      4.91 o 
   7  -2   4        9.60        0.83      3.03 o 
   8  -2   4       80.84       68.38      6.14 o 
   9  -2   4        0.26        2.11      6.13 o 
  -9  -1   4        4.91       -1.56      5.43 o 
  -8  -1   4       11.58        5.86      5.37 o 
  -7  -1   4       13.46        6.29      2.45 o 
  -6  -1   4      328.00      320.51      6.60 o 
  -5  -1   4      175.44      170.25      5.20 o 
  -4  -1   4     5665.04     5938.19     72.80 o 
  -3  -1   4      790.13      748.28      9.56 o 
  -2  -1   4      511.37      540.78      6.78 o 
  -1  -1   4     5052.09     5487.47     57.72 o 
   0  -1   4     1899.88     1809.51     18.62 o 
   1  -1   4      223.98      263.87      3.39 o 
   2  -1   4    16448.65    15191.37    280.43 o 
   3  -1   4        1.96        2.27      1.68 o 
   4  -1   4      213.61      221.80      8.81 o 
   5  -1   4        0.58       -3.33      4.01 o 
   6  -1   4       93.48       95.89      4.27 o 
   7  -1   4        0.02       -1.40      2.62 o 
   8  -1   4       10.41       12.91      4.53 o 
   9  -1   4       23.04       34.07      7.05 o 
  10  -1   4        7.70        4.63     10.98 o 
 -10   0   4       11.06       15.78     14.92 o 
  -9   0   4        0.55       16.48      6.18 o 
  -8   0   4       12.11       22.09      6.79 o 
  -7   0   4        7.08        7.01      3.85 o 
  -6   0   4        7.50        3.53      6.45 o 
  -5   0   4      413.70      422.80      8.74 o 
  -4   0   4     2867.05     2864.65     40.98 o 
  -3   0   4      412.45      458.23      6.49 o 
  -2   0   4    11848.90    11985.31    147.57 o 
  -1   0   4      135.28      143.64      2.67 o 
   0   0   4     6892.16     6406.70    179.65 o 
   1   0   4        9.95       13.00      0.83 o 
   2   0   4     9937.85     9632.87    153.23 o 
   3   0   4      637.11      582.86     13.80 o 
   4   0   4      196.78      163.34      6.04 o 
   5   0   4      703.59      773.43     17.82 o 
   6   0   4       82.21       84.44      3.94 o 
   7   0   4      155.85      144.70      6.55 o 
   8   0   4        9.39        8.70      4.10 o 
   9   0   4       14.51       10.91      4.75 o 
  10   0   4        0.58        3.77      9.78 o 
 -10   1   4        0.17       -7.20     14.07 o 
  -9   1   4        1.86       -4.97     12.18 o 
  -8   1   4        3.32        3.43     11.49 o 
  -7   1   4       29.39       31.50      3.84 o 
  -6   1   4      105.06      104.17      5.37 o 
  -5   1   4       57.33       53.46      3.78 o 
  -4   1   4    10658.14    10950.49    128.43 o 
  -3   1   4      824.04      826.57      9.87 o 
  -2   1   4     4863.07     4590.11     47.90 o 
  -1   1   4    16959.49    16956.83    396.31 o 
   0   1   4      171.26      148.03      2.34 o 
   1   1   4     2902.66     2832.25     30.21 o 
   2   1   4     1165.14     1183.01     13.96 o 
   3   1   4      777.22      725.70     15.32 o 
   4   1   4        0.00       -0.25      1.51 o 
   5   1   4        7.41        7.70      3.21 o 
   6   1   4        4.98        5.19      2.86 o 
   7   1   4        8.99        4.40      3.18 o 
   8   1   4       12.73       10.54      3.34 o 
   9   1   4       58.47       50.71      8.57 o 
  10   1   4        2.48        7.89     11.15 o 
  -9   2   4        1.49       15.95     13.89 o 
  -8   2   4       25.04       28.62     12.52 o 
  -7   2   4        4.75        1.18      2.98 o 
  -6   2   4      544.18      533.56     12.16 o 
  -5   2   4       87.03       86.60      4.15 o 
  -4   2   4      387.69      394.04      8.38 o 
  -3   2   4      445.71      464.03     10.80 o 
  -2   2   4       39.06       31.55      1.54 o 
  -1   2   4     3655.46     3525.05     33.20 o 
   0   2   4      221.71      236.99      3.67 o 
   1   2   4      286.01      296.12      4.26 o 
   2   2   4     1264.78     1355.00     17.12 o 
   3   2   4      106.33       91.09      2.43 o 
   4   2   4        8.46        4.34      2.34 o 
   5   2   4      129.93      117.12      6.15 o 
   6   2   4      207.83      209.99      8.62 o 
   7   2   4      416.40      409.73     11.30 o 
   8   2   4        0.60       -3.61      3.28 o 
   9   2   4        0.26        4.55      6.36 o 
  10   2   4       41.74       51.28     17.07 o 
  -9   3   4        0.61       -5.89      8.78 o 
  -8   3   4       66.60       72.71     11.39 o 
  -7   3   4       66.67       69.60      4.94 o 
  -6   3   4      293.45      313.30      7.92 o 
  -5   3   4       72.87       74.34      3.58 o 
  -4   3   4      727.92      723.19      9.25 o 
  -3   3   4      282.16      255.19      4.32 o 
  -2   3   4       54.69       54.19      2.01 o 
  -1   3   4      283.61      295.96      4.27 o 
   0   3   4     2560.61     2357.04     27.33 o 
   1   3   4      484.68      481.65      6.82 o 
   2   3   4       42.81       56.78      1.80 o 
   3   3   4       60.58       44.04      1.59 o 
   4   3   4       31.99       28.34      2.56 o 
   5   3   4      288.75      265.34      7.17 o 
   6   3   4       10.22        8.30      2.68 o 
   7   3   4      368.11      356.99     19.60 o 
   8   3   4        6.69        0.85      3.47 o 
   9   3   4        6.97        4.29      4.00 o 
  10   3   4        5.31        7.38      9.95 o 
  -9   4   4        1.51       -6.52     12.87 o 
  -8   4   4        7.93        5.66      8.90 o 
  -7   4   4        2.10        2.74      3.50 o 
  -6   4   4        0.41       -3.36      1.92 o 
  -5   4   4       62.40       70.35      2.89 o 
  -4   4   4       11.36        7.30      1.66 o 
  -3   4   4       79.04       87.47      2.97 o 
  -2   4   4      248.43      223.41      4.44 o 
  -1   4   4     1185.76     1116.94     13.27 o 
   0   4   4       13.93       15.80      1.50 o 
   1   4   4      107.31      112.47      3.61 o 
   2   4   4        7.85        3.40      1.31 o 
   3   4   4       11.41       13.22      1.28 o 
   4   4   4      125.65      117.05      4.02 o 
   5   4   4      161.73      138.64      6.76 o 
   6   4   4       91.60       91.64      5.19 o 
   7   4   4      364.90      366.80     13.11 o 
   8   4   4       20.31       22.25      3.40 o 
   9   4   4       60.60       57.69      5.90 o 
  10   4   4        2.88       -2.09      5.46 o 
  -9   5   4       35.91       26.24     16.30 o 
  -8   5   4        9.73        5.46      5.07 o 
  -7   5   4       17.55       12.33      4.48 o 
  -6   5   4        2.32        3.08      2.77 o 
  -5   5   4       78.47       80.93      3.22 o 
  -4   5   4      173.33      179.48      5.38 o 
  -3   5   4       78.69       74.06      4.70 o 
  -2   5   4      141.30      145.85      3.96 o 
  -1   5   4     1319.62     1376.82     16.58 o 
   0   5   4       23.55       21.46      1.83 o 
   1   5   4        5.08        5.07      1.51 o 
   2   5   4      334.31      378.80      7.30 o 
   3   5   4     1552.81     1763.52     27.07 o 
   4   5   4      391.56      430.31      8.36 o 
   5   5   4       11.16        8.06      3.44 o 
   6   5   4       92.39       92.57      5.87 o 
   7   5   4       14.26        3.56      4.16 o 
   8   5   4       23.30       18.42      4.16 o 
   9   5   4        2.86       -2.51      4.40 o 
  10   5   4        0.57        1.60     10.89 o 
  -9   6   4        0.96      -29.43     23.84 o 
  -8   6   4        7.33       11.72      6.43 o 
  -7   6   4       99.79       93.52      7.40 o 
  -6   6   4        0.76        1.70      4.11 o 
  -5   6   4      290.87      299.79      9.52 o 
  -4   6   4        2.67       -1.38      3.24 o 
  -3   6   4        0.68        1.75      2.03 o 
  -2   6   4       33.71       27.71      2.20 o 
  -1   6   4      483.06      549.07     11.61 o 
   0   6   4        2.11       -0.97      1.54 o 
   1   6   4        2.02       -1.69      1.53 o 
   2   6   4      650.26      733.68     12.44 o 
   3   6   4      187.90      178.65      5.55 o 
   4   6   4      151.37      179.12      3.79 o 
   5   6   4      309.76      325.70      6.28 o 
   6   6   4       89.41       87.15      5.86 o 
   7   6   4        4.78        4.70      4.12 o 
   8   6   4       16.58       16.78      4.93 o 
   9   6   4        2.80        1.34      4.86 o 
  10   6   4        1.37        2.73     11.06 o 
  -8   7   4        0.14        4.52      6.59 o 
  -7   7   4       10.41        6.39      5.24 o 
  -6   7   4      177.80      186.36      8.74 o 
  -5   7   4       22.96       29.45      3.92 o 
  -4   7   4        2.05        6.20      2.86 o 
  -3   7   4       17.26       17.52      2.28 o 
  -2   7   4       38.81       46.93      3.59 o 
  -1   7   4        1.23       -0.55      1.70 o 
   0   7   4       94.21       90.87      3.72 o 
   1   7   4      238.80      229.88      6.56 o 
   2   7   4       27.38       24.54      2.63 o 
   3   7   4        0.62        3.69      2.27 o 
   4   7   4      144.71      149.16      5.90 o 
   5   7   4        2.65       -0.84      2.15 o 
   6   7   4       75.13       76.99      3.96 o 
   7   7   4        5.96        6.59      4.29 o 
   8   7   4       59.43       67.24     10.81 o 
   9   7   4        0.38       -3.94      5.04 o 
  10   7   4        6.48       11.46     11.49 o 
  -8   8   4        0.18       10.53      8.12 o 
  -7   8   4        3.94        7.11      5.72 o 
  -6   8   4      201.08      206.23     18.47 o 
  -5   8   4      250.53      269.48     13.25 o 
  -4   8   4       76.43       63.64      5.01 o 
  -3   8   4       60.57       69.95      4.49 o 
  -2   8   4       35.17       36.92      3.66 o 
  -1   8   4      101.78       89.35      4.25 o 
   0   8   4       11.22       13.19      2.35 o 
   1   8   4      230.54      238.29      5.99 o 
   2   8   4      152.58      151.81      7.70 o 
   3   8   4      570.56      590.00     20.90 o 
   4   8   4       62.99       63.33      4.70 o 
   5   8   4       46.38       45.65      3.27 o 
   6   8   4       31.49       19.70      3.45 o 
   7   8   4        3.72        3.97      5.28 o 
   8   8   4        0.23       -3.71      5.32 o 
   9   8   4       13.86       12.30      5.13 o 
  10   8   4        5.95        5.12      5.83 o 
  -7   9   4        0.54        7.96      7.99 o 
  -6   9   4       45.47       61.06      8.53 o 
  -5   9   4        1.66        0.73      8.58 o 
  -4   9   4        8.71        8.97      3.99 o 
  -3   9   4       11.41        7.73      2.23 o 
  -2   9   4        2.43        3.92      2.71 o 
  -1   9   4       30.53       21.74      3.11 o 
   0   9   4      344.32      344.02      8.34 o 
   1   9   4       58.23       54.33      3.60 o 
   2   9   4      558.76      548.14     11.40 o 
   3   9   4        0.01       -1.45      3.39 o 
   4   9   4      155.69      162.41      9.94 o 
   5   9   4      247.08      252.97      7.17 o 
   6   9   4       74.30       49.57     10.29 o 
   7   9   4        0.27        0.29      5.30 o 
   8   9   4        1.89        3.54      6.06 o 
   9   9   4       33.33       34.14      5.87 o 
  -7  10   4       12.80       25.04      9.11 o 
  -6  10   4       35.43       35.46      8.24 o 
  -5  10   4        2.82        1.80      6.20 o 
  -4  10   4       10.49       12.83      6.32 o 
  -3  10   4        1.62       -0.01      3.65 o 
  -2  10   4       61.56       64.87      4.88 o 
  -1  10   4       78.44       78.58      4.76 o 
   0  10   4       17.16       22.84      4.02 o 
   1  10   4     2541.40     2441.80     43.51 o 
   2  10   4     1063.11     1092.99     23.36 o 
   3  10   4        0.75        3.80      4.43 o 
   4  10   4      333.52      365.69     11.57 o 
   5  10   4       34.75       28.26      4.92 o 
   6  10   4        6.61       -6.86      6.69 o 
   7  10   4       61.22       81.31     13.21 o 
   8  10   4       31.07       35.10      8.45 o 
   9  10   4        5.26        1.58      7.35 o 
  -6  11   4        4.14        1.72     10.46 o 
  -5  11   4        0.25        8.75      7.15 o 
  -4  11   4       47.26       41.25      8.43 o 
  -3  11   4       21.55       21.43      6.51 o 
  -2  11   4      223.49      213.70      9.03 o 
  -1  11   4      154.84      140.59      6.94 o 
   0  11   4       10.07       10.84      4.26 o 
   1  11   4      170.23      185.86     10.39 o 
   2  11   4     2013.95     2091.84     44.27 o 
   3  11   4      188.90      189.29      9.05 o 
   4  11   4        0.30       -1.98      4.33 o 
   5  11   4        1.19       -5.28      5.59 o 
   6  11   4        0.69       -4.97      7.72 o 
   7  11   4        0.21        7.20      8.92 o 
   8  11   4       47.77       63.36     23.41 o 
   9  11   4       25.52       47.52     16.12 o 
  -6  12   4        0.10        3.95     11.84 o 
  -5  12   4       24.29       32.43      9.67 o 
  -4  12   4       14.54        5.18      7.01 o 
  -3  12   4        2.93       -3.81      7.07 o 
  -2  12   4        5.16       -2.39      6.01 o 
  -1  12   4       19.34       16.55      5.76 o 
   0  12   4        6.15       -0.08      3.83 o 
   1  12   4      179.26      172.57     16.01 o 
   2  12   4      161.76      188.51     13.50 o 
   3  12   4       26.86       35.83      6.26 o 
   4  12   4        2.60       -1.05      4.78 o 
   5  12   4       12.52        7.41     10.55 o 
   6  12   4       10.79       14.75      9.61 o 
   7  12   4        3.56       18.18     10.46 o 
   8  12   4        1.34       -5.08     11.24 o 
  -5  13   4        0.01      -21.44     11.49 o 
  -4  13   4        0.13        9.03      8.24 o 
  -3  13   4       15.98       10.45      8.17 o 
  -2  13   4        9.57       24.95     10.89 o 
  -1  13   4       48.57       53.30      8.90 o 
   0  13   4       72.98       70.02      7.31 o 
   1  13   4        1.45        1.56      6.91 o 
   2  13   4       77.76       74.06      7.73 o 
   3  13   4        0.39       -2.95      5.35 o 
   4  13   4       35.58       47.58      6.98 o 
   5  13   4       30.13       32.39      8.49 o 
   6  13   4       13.76       11.73     10.64 o 
   7  13   4        2.21       -5.06      7.15 o 
  -4  14   4       17.25       13.21     14.41 o 
  -3  14   4        4.95        5.25      8.81 o 
  -2  14   4       25.27       25.38      8.91 o 
  -1  14   4       45.31       53.35     14.75 o 
   0  14   4       24.36       29.96      8.15 o 
   1  14   4        0.09        5.97      5.19 o 
   2  14   4       19.24       17.32      6.12 o 
   3  14   4       15.02       15.38      6.12 o 
   4  14   4       14.46       16.91     15.44 o 
   5  14   4        5.39        0.88      7.08 o 
   6  14   4        0.81       11.09      8.20 o 
   7  14   4        3.98       -6.92      7.99 o 
  -3  15   4       25.55       14.84     10.19 o 
  -2  15   4       22.19       27.45     14.75 o 
  -1  15   4        6.58       -3.26     12.69 o 
   0  15   4        0.20        7.03     13.04 o 
   1  15   4        1.21       13.36      8.00 o 
   2  15   4        1.34        6.89      5.83 o 
   3  15   4       29.82       23.95      6.91 o 
   4  15   4       23.25       23.77      6.54 o 
   5  15   4        1.66        1.82      9.95 o 
   6  15   4        3.15       -0.96      8.92 o 
  -1  16   4        0.00       -1.20     14.24 o 
   0  16   4        0.41       -1.72     13.72 o 
   1  16   4        6.83       -2.95      9.09 o 
   2  16   4        1.49       -4.97      8.34 o 
   3  16   4       13.59       22.91      8.76 o 
   4  16   4       33.03       43.40     10.22 o 
  -2 -16   5       41.56       45.80     16.81 o 
  -1 -16   5        3.99       44.26     16.30 o 
   0 -16   5        2.72       -4.33      8.12 o 
  -5 -15   5       52.85       78.91     16.47 o 
  -4 -15   5        0.09       13.38     10.64 o 
  -3 -15   5       10.26        5.41      7.15 o 
  -2 -15   5       13.34        4.93      6.44 o 
  -1 -15   5        0.68       -0.26      6.96 o 
   0 -15   5        9.48        4.07      8.34 o 
   1 -15   5        3.30        8.00      7.20 o 
   2 -15   5        1.19      -14.24     11.84 o 
  -6 -14   5        2.57       11.84     11.32 o 
  -5 -14   5        9.25        2.74     10.12 o 
  -4 -14   5       58.22       62.97      9.57 o 
  -3 -14   5       58.74       79.54      7.70 o 
  -2 -14   5       37.93       55.84      6.17 o 
  -1 -14   5       49.36       38.93      7.77 o 
   0 -14   5        2.16        2.88      5.11 o 
   1 -14   5       32.44       13.06      7.93 o 
   2 -14   5        2.49       -2.14      8.98 o 
   3 -14   5       33.43       56.09     15.44 o 
   4 -14   5        0.17       -1.72     12.69 o 
  -7 -13   5       42.74       51.73     10.41 o 
  -6 -13   5       51.42       51.21      9.82 o 
  -5 -13   5       10.30       26.14      7.94 o 
  -4 -13   5        3.07       -1.29      4.87 o 
  -3 -13   5       35.49       38.60      6.28 o 
  -2 -13   5        8.78        6.51      4.24 o 
  -1 -13   5        5.19        2.66      5.52 o 
   0 -13   5        3.63        9.74      5.93 o 
   1 -13   5       19.85       12.93      8.72 o 
   2 -13   5        4.60        8.28      5.78 o 
   3 -13   5        0.09       -5.30      8.40 o 
   4 -13   5        3.06       -3.09     10.98 o 
   5 -13   5        5.38       -1.37     11.49 o 
  -7 -12   5       11.86        3.60     10.64 o 
  -6 -12   5        0.17        3.51      6.81 o 
  -5 -12   5        3.10       -3.46      6.64 o 
  -4 -12   5        0.98        0.91      3.84 o 
  -3 -12   5       11.47        6.50      4.62 o 
  -2 -12   5        5.04        2.73      3.88 o 
  -1 -12   5        1.81        3.61      3.84 o 
   0 -12   5       27.47       26.57      5.72 o 
   1 -12   5       40.05       47.43      7.21 o 
   2 -12   5       28.17       31.51      6.30 o 
   3 -12   5        0.18      -13.21      6.60 o 
   4 -12   5      120.88      111.97     13.04 o 
   5 -12   5        0.00        7.89     10.98 o 
   6 -12   5       23.92       14.41     12.01 o 
  -8 -11   5       42.65       29.33     13.04 o 
  -7 -11   5       25.05       23.67     11.49 o 
  -6 -11   5        0.29       -3.32      6.30 o 
  -5 -11   5       65.94       71.53      7.37 o 
  -4 -11   5       17.61       16.70      4.05 o 
  -3 -11   5       47.13       52.14      4.17 o 
  -2 -11   5      420.95      349.95     11.59 o 
  -1 -11   5       21.14       21.22      3.62 o 
   0 -11   5       63.97       68.50      6.02 o 
   1 -11   5       21.27       14.63      4.03 o 
   2 -11   5        4.43        3.64      6.96 o 
   3 -11   5        1.42       -3.69      7.17 o 
   4 -11   5       16.30       14.75      8.11 o 
   5 -11   5       31.88       28.74      9.07 o 
   6 -11   5        0.10       -3.26     10.29 o 
  -8 -10   5      125.91      132.77     18.01 o 
  -7 -10   5       40.73       43.24     11.49 o 
  -6 -10   5        8.56        5.75      6.83 o 
  -5 -10   5        5.60       -2.82      5.44 o 
  -4 -10   5      643.09      616.83     15.57 o 
  -3 -10   5      492.29      490.01     14.83 o 
  -2 -10   5        6.26        3.01      2.98 o 
  -1 -10   5       32.55       33.74      3.81 o 
   0 -10   5       11.04       19.69      3.84 o 
   1 -10   5       17.75       12.49      3.81 o 
   2 -10   5       78.72       77.64      7.10 o 
   3 -10   5       71.65       68.50      6.62 o 
   4 -10   5      167.07      155.71     15.27 o 
   5 -10   5        8.27       11.19      6.52 o 
   6 -10   5        4.46       -2.29      6.72 o 
   7 -10   5       29.67       24.19     10.81 o 
  -9  -9   5        5.90       16.98     11.66 o 
  -8  -9   5       72.33       54.49      9.68 o 
  -7  -9   5       37.81       30.65     12.18 o 
  -6  -9   5        4.30       -1.17      6.43 o 
  -5  -9   5        1.67       -4.47      3.36 o 
  -4  -9   5      255.08      233.16      9.05 o 
  -3  -9   5      131.13      118.35      6.59 o 
  -2  -9   5       52.59       52.81      3.95 o 
  -1  -9   5       23.08       20.57      3.10 o 
   0  -9   5       59.19       48.66      4.23 o 
   1  -9   5       18.28       13.19      3.52 o 
   2  -9   5        7.33        9.56      4.52 o 
   3  -9   5       31.05       38.85      6.09 o 
   4  -9   5       24.36       24.84      3.97 o 
   5  -9   5      290.96      284.34     13.72 o 
   6  -9   5       14.99       15.48      6.52 o 
   7  -9   5       46.59       40.83     10.29 o 
   8  -9   5        6.51       14.41      9.43 o 
  -9  -8   5        0.05       -4.48     14.24 o 
  -8  -8   5        1.15       -8.48      6.60 o 
  -7  -8   5      108.26      100.56     13.47 o 
  -6  -8   5       15.26       23.65      6.91 o 
  -5  -8   5        6.01       -3.38      3.71 o 
  -4  -8   5        9.69        8.61      3.56 o 
  -3  -8   5       68.87       55.67      5.47 o 
  -2  -8   5       39.65       31.53      3.78 o 
  -1  -8   5        0.65       -1.20      2.03 o 
   0  -8   5        6.51        5.04      2.67 o 
   1  -8   5       94.43      108.34      4.84 o 
   2  -8   5       35.45       40.41      3.90 o 
   3  -8   5        0.24       -0.69      1.98 o 
   4  -8   5      382.24      372.07     14.36 o 
   5  -8   5       59.45       53.46      6.77 o 
   6  -8   5      122.08      125.87      9.35 o 
   7  -8   5       11.40       17.43      6.10 o 
   8  -8   5        7.88        4.97      7.89 o 
  -9  -7   5        0.70       -1.26      6.73 o 
  -8  -7   5       31.41       40.75      8.24 o 
  -7  -7   5      256.38      247.89     20.67 o 
  -6  -7   5      118.78      112.85     10.09 o 
  -5  -7   5       67.07       56.86     11.54 o 
  -4  -7   5        8.85        5.37      5.79 o 
  -3  -7   5       55.39       51.37      3.67 o 
  -2  -7   5      195.36      184.76      6.12 o 
  -1  -7   5      119.49      134.01      5.34 o 
   0  -7   5       53.46       62.23      3.95 o 
   1  -7   5        0.00       -0.85      2.51 o 
   2  -7   5       97.41      106.32      4.13 o 
   3  -7   5       90.97       84.46      3.70 o 
   4  -7   5      396.51      380.30     11.37 o 
   5  -7   5      238.47      231.34     10.94 o 
   6  -7   5       98.18      111.59      9.52 o 
   7  -7   5       95.77       84.46      7.60 o 
   8  -7   5       29.67       33.26     14.84 o 
  -9  -6   5       11.35       10.31      7.32 o 
  -8  -6   5        1.90       -0.05     13.04 o 
  -7  -6   5      284.60      305.29     15.28 o 
  -6  -6   5      285.90      296.26      9.58 o 
  -5  -6   5        1.78       -3.04      3.79 o 
  -4  -6   5      166.17      158.74      8.39 o 
  -3  -6   5        2.87        4.56      2.36 o 
  -2  -6   5        4.04        1.84      2.11 o 
  -1  -6   5      891.91     1019.40     19.57 o 
   0  -6   5      207.08      242.90      6.48 o 
   1  -6   5      279.18      311.88      7.67 o 
   2  -6   5      671.53      685.04     12.38 o 
   3  -6   5      517.48      508.32      8.16 o 
   4  -6   5      676.39      683.11     13.82 o 
   5  -6   5       74.53       80.13      4.53 o 
   6  -6   5       84.96       91.77      6.44 o 
   7  -6   5      174.13      179.26      8.82 o 
   8  -6   5      161.27      159.75     16.50 o 
 -10  -5   5       10.51        0.86      8.92 o 
  -9  -5   5        0.03       -7.98      5.93 o 
  -8  -5   5       13.24        8.66      6.10 o 
  -7  -5   5       29.61       28.12      4.69 o 
  -6  -5   5      206.34      205.66      9.98 o 
  -5  -5   5        1.06       -1.57      3.02 o 
  -4  -5   5       18.52       21.21      1.96 o 
  -3  -5   5       90.58       76.63      3.33 o 
  -2  -5   5       12.92       26.82      4.48 o 
  -1  -5   5      118.53      102.53      4.84 o 
   0  -5   5       81.36       69.29      3.45 o 
   1  -5   5     2287.24     2526.55     34.35 o 
   2  -5   5       63.58       83.87      3.47 o 
   3  -5   5        3.25        2.63      1.44 o 
   4  -5   5      106.28      112.44      4.96 o 
   5  -5   5      118.55      127.29      4.62 o 
   6  -5   5       73.17       86.56      8.05 o 
   7  -5   5        3.11        7.45      7.49 o 
   8  -5   5      123.71      112.64     13.69 o 
   9  -5   5        2.97      -20.76     12.52 o 
 -10  -4   5        0.21      -11.84      7.72 o 
  -9  -4   5        9.23        0.52      6.01 o 
  -8  -4   5       42.69       60.67      8.07 o 
  -7  -4   5       22.83       18.28      3.80 o 
  -6  -4   5      109.77      102.61      6.76 o 
  -5  -4   5      218.23      241.95     11.64 o 
  -4  -4   5        0.05       -2.07      2.62 o 
  -3  -4   5     1504.57     1503.55     23.75 o 
  -2  -4   5      651.62      590.33     10.24 o 
  -1  -4   5      111.44      139.97      5.66 o 
   0  -4   5        3.66        7.02      1.46 o 
   1  -4   5      538.42      460.32      7.18 o 
   2  -4   5      725.71      783.50     13.01 o 
   3  -4   5      314.07      324.76      5.44 o 
   4  -4   5        4.64        3.80      1.72 o 
   5  -4   5       23.06       18.78      3.38 o 
   6  -4   5        2.50        5.79      3.01 o 
   7  -4   5       19.09       20.31      7.63 o 
   8  -4   5       99.26      135.11     18.27 o 
   9  -4   5       41.59       55.43     11.93 o 
 -10  -3   5        0.42       -6.52      8.23 o 
  -9  -3   5        6.60       -0.51      7.20 o 
  -8  -3   5      107.72      104.17      9.09 o 
  -7  -3   5        7.50        7.07      3.31 o 
  -6  -3   5        1.88        0.12      2.49 o 
  -5  -3   5        0.04        0.89      2.19 o 
  -4  -3   5       48.08       42.54      4.61 o 
  -3  -3   5       29.63       14.92      1.73 o 
  -2  -3   5       44.10       41.22      2.04 o 
  -1  -3   5       20.86       12.83      1.51 o 
   0  -3   5     1125.82     1040.98     13.04 o 
   1  -3   5      724.11      682.58      7.57 o 
   2  -3   5     2359.73     2331.13     28.91 o 
   3  -3   5        1.19        0.39      0.90 o 
   4  -3   5      392.99      450.17     12.04 o 
   5  -3   5        0.23        3.11      2.87 o 
   6  -3   5      215.00      201.80      8.44 o 
   7  -3   5       14.98        4.98      5.72 o 
   8  -3   5       87.90       70.85     10.55 o 
   9  -3   5       10.24       12.46      7.34 o 
 -10  -2   5        0.01        2.92      8.41 o 
  -9  -2   5       37.62       34.48      8.58 o 
  -8  -2   5      106.50       88.53      8.05 o 
  -7  -2   5        1.97        5.18      3.18 o 
  -6  -2   5      158.44      175.06      6.08 o 
  -5  -2   5      101.07       96.20      4.08 o 
  -4  -2   5      562.70      579.73      9.17 o 
  -3  -2   5       65.57       58.77      2.41 o 
  -2  -2   5      117.35      129.77      3.00 o 
  -1  -2   5      766.82      807.30      9.84 o 
   0  -2   5      739.85      701.32      8.20 o 
   1  -2   5     1987.19     1923.71     20.93 o 
   2  -2   5      176.72      195.35      3.61 o 
   3  -2   5       85.30       93.35      3.38 o 
   4  -2   5      119.05      122.14      7.27 o 
   5  -2   5      138.57      142.77      6.77 o 
   6  -2   5      145.07      161.11      7.69 o 
   7  -2   5       26.54       26.21      3.97 o 
   8  -2   5        3.18       -1.77      3.91 o 
   9  -2   5        3.21        0.04      5.71 o 
 -10  -1   5        5.65        1.20      8.06 o 
  -9  -1   5        1.11       -1.20      6.69 o 
  -8  -1   5       25.88       23.43      5.08 o 
  -7  -1   5        0.06       -0.66      2.95 o 
  -6  -1   5       54.24       51.36      3.19 o 
  -5  -1   5       26.06       25.85      2.33 o 
  -4  -1   5     1781.87     1833.25     22.79 o 
  -3  -1   5       96.04      113.14      3.85 o 
  -2  -1   5      304.67      317.18      4.57 o 
  -1  -1   5     9265.83     9283.97     97.05 o 
   0  -1   5     2343.64     2366.31     24.29 o 
   1  -1   5     4298.55     4388.70     43.85 o 
   2  -1   5     1132.52     1171.90     14.00 o 
   3  -1   5     1949.14     1896.88     28.98 o 
   4  -1   5     1742.27     1710.23     37.77 o 
   5  -1   5     1124.93     1163.50     21.48 o 
   6  -1   5       29.47       41.90      2.48 o 
   7  -1   5       23.60       22.56      3.81 o 
   8  -1   5        7.38       14.19      4.30 o 
   9  -1   5        0.19       -3.37      5.24 o 
  10  -1   5        2.05       12.01     12.18 o 
 -10   0   5        9.04        2.40     14.92 o 
  -9   0   5        2.88        2.21      5.69 o 
  -8   0   5       50.55       46.05      6.60 o 
  -7   0   5        0.00        1.24      2.87 o 
  -6   0   5       37.42       33.93      3.02 o 
  -5   0   5        0.83        2.69      1.95 o 
  -4   0   5     5273.58     5398.62     63.44 o 
  -3   0   5     1462.50     1546.69     19.45 o 
  -2   0   5      519.14      554.39      6.53 o 
  -1   0   5      715.19      766.81      8.18 o 
   0   0   5     8459.92     8726.66     91.07 o 
   1   0   5     2864.59     2724.26     27.61 o 
   2   0   5       33.76       24.63      1.44 o 
   3   0   5       75.76       81.90      3.78 o 
   4   0   5      982.81      976.50     43.74 o 
   5   0   5      305.46      330.00      9.78 o 
   6   0   5       16.85       21.75      3.17 o 
   7   0   5        5.42        1.07      2.40 o 
   8   0   5        1.93        3.43      4.61 o 
   9   0   5        9.28        6.88      4.64 o 
  10   0   5       18.65       29.33     12.52 o 
 -10   1   5        0.39      -20.07     14.07 o 
  -9   1   5        2.06        2.44      5.86 o 
  -8   1   5       13.90        5.02      5.20 o 
  -7   1   5       14.00       11.56      3.16 o 
  -6   1   5      165.48      156.20      4.83 o 
  -5   1   5      321.94      310.48      7.02 o 
  -4   1   5      151.09      175.36      6.37 o 
  -3   1   5      118.52      145.46      3.41 o 
  -2   1   5      819.58      908.84     10.82 o 
  -1   1   5    15495.21    16124.48    183.76 o 
   0   1   5     1489.67     1604.91     15.68 o 
   1   1   5      970.30     1010.26     11.59 o 
   2   1   5      110.65      105.62      2.49 o 
   3   1   5      234.42      229.64      4.79 o 
   4   1   5     1461.67     1451.47     29.15 o 
   5   1   5      567.09      551.32     11.19 o 
   6   1   5      197.85      192.45     13.10 o 
   7   1   5      210.83      202.26      7.74 o 
   8   1   5        1.29        1.38      3.07 o 
   9   1   5        8.36       11.40      5.32 o 
  10   1   5        7.49       12.87     11.49 o 
  -9   2   5        4.02        7.38     13.72 o 
  -8   2   5        0.60        2.55      5.32 o 
  -7   2   5        0.14        2.04      2.80 o 
  -6   2   5      136.77      135.19      5.81 o 
  -5   2   5        0.24       -1.51      1.69 o 
  -4   2   5      853.59      815.83     10.36 o 
  -3   2   5      744.71      827.99     10.73 o 
  -2   2   5      117.87      129.73      2.91 o 
  -1   2   5     3616.79     3624.72     35.53 o 
   0   2   5      319.51      332.37      4.47 o 
   1   2   5      222.48      186.00      3.20 o 
   2   2   5      541.89      546.75      6.51 o 
   3   2   5      211.19      212.53      4.18 o 
   4   2   5       90.51       77.53      2.45 o 
   5   2   5        1.20        0.34      2.70 o 
   6   2   5        6.73        9.76      3.78 o 
   7   2   5       38.17       34.15      5.10 o 
   8   2   5        1.22        3.27      3.56 o 
   9   2   5        0.01        3.72      6.17 o 
  10   2   5       44.07       60.41     16.12 o 
  -9   3   5       26.95       34.48     16.30 o 
  -8   3   5       81.81      101.69     14.58 o 
  -7   3   5        5.89        9.62      3.40 o 
  -6   3   5      146.04      143.68      4.40 o 
  -5   3   5       23.42       32.34      2.82 o 
  -4   3   5       21.22       23.15      1.90 o 
  -3   3   5       51.64       40.95      2.45 o 
  -2   3   5      890.93      848.73     10.38 o 
  -1   3   5        1.59        1.54      1.42 o 
   0   3   5        6.44        6.36      1.24 o 
   1   3   5       61.79       65.47      2.15 o 
   2   3   5      105.16       84.04      2.40 o 
   3   3   5      361.96      375.10      6.42 o 
   4   3   5       49.42       65.76      2.75 o 
   5   3   5      540.84      557.91     11.34 o 
   6   3   5      389.42      389.79      7.93 o 
   7   3   5      829.33      828.84     14.94 o 
   8   3   5        0.02       -0.17      2.77 o 
   9   3   5       18.37       22.16      4.37 o 
  10   3   5        1.03       -4.63      9.78 o 
  -9   4   5        5.25       -1.72     14.41 o 
  -8   4   5       42.60       39.56      7.23 o 
  -7   4   5        6.65       18.09      4.32 o 
  -6   4   5        0.46       -1.14      2.60 o 
  -5   4   5      158.24      171.96      5.38 o 
  -4   4   5       42.52       41.67      2.47 o 
  -3   4   5       70.53       68.47      4.03 o 
  -2   4   5       72.50       66.78      2.56 o 
  -1   4   5     3904.98     4074.97     42.21 o 
   0   4   5      533.15      631.08      8.41 o 
   1   4   5     1679.28     1600.27     19.46 o 
   2   4   5      327.36      334.74      5.06 o 
   3   4   5     2110.85     2284.99     31.08 o 
   4   4   5      221.23      229.34      4.29 o 
   5   4   5       29.14       33.26      3.44 o 
   6   4   5      532.25      558.26     12.31 o 
   7   4   5      205.66      193.09      8.53 o 
   8   4   5       82.09       89.15      6.55 o 
   9   4   5       35.62       39.21      5.33 o 
  10   4   5       31.13       41.82     14.49 o 
  -9   5   5       10.90       -1.03     13.72 o 
  -8   5   5       10.51       32.59     12.35 o 
  -7   5   5      332.38      338.86     11.82 o 
  -6   5   5       47.93       46.85      5.24 o 
  -5   5   5        0.56        0.25      2.54 o 
  -4   5   5        1.56        0.82      1.83 o 
  -3   5   5      121.94      126.03      4.55 o 
  -2   5   5      261.82      258.19      4.96 o 
  -1   5   5     1552.43     1698.40     21.10 o 
   0   5   5      904.72     1052.54     15.02 o 
   1   5   5      636.58      736.79     11.28 o 
   2   5   5     3712.09     4056.14     54.20 o 
   3   5   5     4057.06     4444.24     59.05 o 
   4   5   5        0.09       -0.16      1.50 o 
   5   5   5      416.17      445.95      9.32 o 
   6   5   5     1296.92     1291.47     24.11 o 
   7   5   5       34.22       29.69      4.54 o 
   8   5   5        3.40       -3.31      5.27 o 
   9   5   5        2.69       10.52      4.77 o 
  10   5   5       34.50       18.61      7.06 o 
  -8   6   5        1.98        3.20      6.99 o 
  -7   6   5        0.92       -3.35      4.62 o 
  -6   6   5        0.50        5.03      4.36 o 
  -5   6   5      108.78      108.50      9.38 o 
  -4   6   5      124.61      135.94      6.35 o 
  -3   6   5       70.73       86.31      4.76 o 
  -2   6   5       82.75       94.93      3.83 o 
  -1   6   5     1028.63     1113.68     16.07 o 
   0   6   5      388.42      428.06      8.56 o 
   1   6   5      581.52      660.70     11.68 o 
   2   6   5      550.88      665.60     14.16 o 
   3   6   5      226.65      214.74      5.59 o 
   4   6   5        4.12        4.81      1.88 o 
   5   6   5        4.05        2.34      1.51 o 
   6   6   5      214.22      201.18      6.63 o 
   7   6   5       19.88       28.78      7.27 o 
   8   6   5        3.22       -0.34     14.75 o 
   9   6   5        2.47       -3.95      4.61 o 
  10   6   5        4.14        6.67      6.80 o 
  -8   7   5        0.47        5.17     13.89 o 
  -7   7   5       21.37       20.38      6.22 o 
  -6   7   5      139.02      140.88     11.17 o 
  -5   7   5      103.57      110.62      9.24 o 
  -4   7   5       35.00       32.25      4.67 o 
  -3   7   5       45.78       47.06      3.19 o 
  -2   7   5      269.75      319.25      5.98 o 
  -1   7   5       36.16       33.03      2.88 o 
   0   7   5        0.40       -1.38      1.85 o 
   1   7   5      212.49      254.33      5.92 o 
   2   7   5        1.35        4.50      2.19 o 
   3   7   5       40.27       41.74      3.14 o 
   4   7   5       12.59       10.76      2.90 o 
   5   7   5       25.87       29.89      3.50 o 
   6   7   5      112.96      124.20      9.29 o 
   7   7   5       34.55       34.42      5.27 o 
   8   7   5        4.11        2.66      4.62 o 
   9   7   5        1.28        0.75      5.23 o 
  10   7   5        4.50       12.04      6.04 o 
  -8   8   5        0.68       -8.80      7.53 o 
  -7   8   5       28.43       32.30      6.63 o 
  -6   8   5       98.52      114.75      7.75 o 
  -5   8   5      261.14      253.91     25.85 o 
  -4   8   5       65.36       60.93      5.05 o 
  -3   8   5        1.95        5.50      2.56 o 
  -2   8   5       85.87       88.78      3.94 o 
  -1   8   5       30.61       29.74      2.84 o 
   0   8   5       13.93       14.27      2.48 o 
   1   8   5       65.01       48.20      3.16 o 
   2   8   5      293.60      280.87      7.43 o 
   3   8   5       18.48        8.30      2.73 o 
   4   8   5      393.57      401.83     14.30 o 
   5   8   5        1.17        0.51      2.71 o 
   6   8   5      101.93       85.78      4.90 o 
   7   8   5        0.48       -1.42      5.23 o 
   8   8   5        0.00       -7.73      4.55 o 
   9   8   5        5.98        1.78      6.16 o 
  10   8   5        0.32       -1.60      5.76 o 
  -7   9   5        0.00       17.11     16.72 o 
  -6   9   5        8.32       15.36      7.70 o 
  -5   9   5       55.37       54.02      6.71 o 
  -4   9   5       94.97      102.93      6.78 o 
  -3   9   5      153.41      163.19      5.88 o 
  -2   9   5        5.85        6.28      2.30 o 
  -1   9   5      106.26       99.34      5.07 o 
   0   9   5      195.40      194.14      6.89 o 
   1   9   5       54.56       43.02      3.44 o 
   2   9   5      365.31      346.45      8.91 o 
   3   9   5       25.90       24.33      3.85 o 
   4   9   5       91.26      110.95      5.84 o 
   5   9   5        0.52        0.64      2.81 o 
   6   9   5       51.95       43.67      7.83 o 
   7   9   5        1.00        6.96      6.06 o 
   8   9   5        0.21        1.47      7.63 o 
   9   9   5       18.06       10.41      5.99 o 
  -7  10   5        3.33       -5.18     13.12 o 
  -6  10   5        0.04       -4.33      6.82 o 
  -5  10   5      158.74      190.21     12.59 o 
  -4  10   5       80.42       79.44     11.76 o 
  -3  10   5      263.46      292.09     13.98 o 
  -2  10   5       15.62       20.12      3.87 o 
  -1  10   5      844.71      848.38     16.45 o 
   0  10   5     2649.68     2655.66     42.00 o 
   1  10   5      596.18      559.33     20.44 o 
   2  10   5     1469.48     1456.53     26.19 o 
   3  10   5      112.98      126.19      7.86 o 
   4  10   5      614.20      627.00     14.13 o 
   5  10   5      145.88      141.99      7.49 o 
   6  10   5        1.12       -4.64      5.69 o 
   7  10   5       10.38        4.35      6.78 o 
   8  10   5        4.15       13.67      7.45 o 
   9  10   5       31.59       25.92     12.09 o 
  -6  11   5        0.00        1.70     17.67 o 
  -5  11   5       51.56       53.51      8.95 o 
  -4  11   5        6.63       -6.15      6.00 o 
  -3  11   5       44.76       40.45      6.26 o 
  -2  11   5      278.48      269.80     10.23 o 
  -1  11   5      362.93      355.55      9.81 o 
   0  11   5      467.21      459.81     11.42 o 
   1  11   5      990.51      991.56     19.09 o 
   2  11   5      426.13      510.66     16.48 o 
   3  11   5      202.01      190.42      9.22 o 
   4  11   5       48.53       48.80      5.50 o 
   5  11   5       32.88       30.23      5.48 o 
   6  11   5        1.20       -1.47      6.00 o 
   7  11   5        0.35        5.27      6.80 o 
   8  11   5        7.24        8.24      7.62 o 
   9  11   5       40.09       62.95     17.15 o 
  -5  12   5        4.43        7.25      8.18 o 
  -4  12   5        4.97        7.80      7.75 o 
  -3  12   5       19.46       26.04      9.26 o 
  -2  12   5      262.37      264.69     15.46 o 
  -1  12   5      192.97      185.17      9.89 o 
   0  12   5      157.35      149.90      7.72 o 
   1  12   5       16.45       22.05      5.55 o 
   2  12   5      108.08      110.21     11.78 o 
   3  12   5       45.59       46.98      6.88 o 
   4  12   5        0.04       -1.85      4.75 o 
   5  12   5       33.49       29.28      5.67 o 
   6  12   5        3.12        4.85      6.80 o 
   7  12   5        3.53       -4.11      6.51 o 
   8  12   5        3.31       14.29      8.12 o 
  -5  13   5        5.30       -6.52     12.35 o 
  -4  13   5        6.29       15.87      8.60 o 
  -3  13   5        2.25       -3.01      6.80 o 
  -2  13   5       26.50       35.49      8.84 o 
  -1  13   5        2.52        4.13      4.77 o 
   0  13   5        3.10       -8.52      6.78 o 
   1  13   5        7.41       -3.40      6.07 o 
   2  13   5       14.85        8.56      6.64 o 
   3  13   5       39.80       48.70      6.96 o 
   4  13   5       14.25        8.66      9.04 o 
   5  13   5        2.96        5.25      7.09 o 
   6  13   5        1.58        4.49      8.75 o 
   7  13   5        8.69        4.42      8.58 o 
  -4  14   5        0.02       -8.92     12.35 o 
  -3  14   5        9.51        9.84      8.99 o 
  -2  14   5        3.06        2.20     14.67 o 
  -1  14   5        4.21       10.62     11.66 o 
   0  14   5       12.59        8.33      6.79 o 
   1  14   5        2.94        5.01      5.51 o 
   2  14   5        7.56        2.15      5.79 o 
   3  14   5        5.00       10.39      5.93 o 
   4  14   5       55.93       58.05      9.58 o 
   5  14   5       29.29       28.53      8.90 o 
   6  14   5        0.03       -1.98      7.32 o 
   7  14   5        0.61      -10.93     12.01 o 
  -2  15   5        1.54       -3.77     13.04 o 
  -1  15   5       81.32      123.33     19.90 o 
   0  15   5       31.45       42.71     16.12 o 
   1  15   5      104.16      128.95     12.87 o 
   2  15   5        7.28        9.05      6.15 o 
   3  15   5       12.86       21.17      8.87 o 
   4  15   5       13.79       12.86      7.96 o 
   5  15   5       31.89       37.92     10.21 o 
   6  15   5       74.25       76.72     12.50 o 
  -1  16   5       17.33       26.42     15.95 o 
   0  16   5        0.56        9.09     14.24 o 
   1  16   5        6.51      -10.56      7.68 o 
   2  16   5        7.24       -4.79     23.59 o 
   3  16   5        4.88       -1.84      8.58 o 
   4  16   5       11.35       21.36      9.35 o 
  -2 -16   6        7.36       15.27     14.41 o 
  -1 -16   6        1.37       -8.92     13.04 o 
   0 -16   6       42.94       70.05     14.07 o 
  -4 -15   6        1.12       -6.69      9.95 o 
  -3 -15   6       44.50       45.90      9.64 o 
  -2 -15   6       10.77       17.65      8.78 o 
  -1 -15   6        0.01        5.51     13.11 o 
   0 -15   6        1.15       -7.71      6.56 o 
   1 -15   6        2.53       -2.90     14.84 o 
   2 -15   6        0.45       11.66     13.72 o 
  -5 -14   6       25.78       26.76     12.18 o 
  -4 -14   6        3.30       -4.61      7.63 o 
  -3 -14   6        9.24        7.57      5.97 o 
  -2 -14   6       32.50       33.29      6.24 o 
  -1 -14   6       65.70       67.51      7.36 o 
   0 -14   6        0.11        7.17      8.74 o 
   1 -14   6       13.50       15.59      6.89 o 
   2 -14   6        4.55       -0.05      9.07 o 
   3 -14   6       18.67       23.16     13.38 o 
   4 -14   6       16.10       14.07     13.89 o 
  -6 -13   6        2.92        2.94      7.46 o 
  -5 -13   6        0.06       -4.61      6.59 o 
  -4 -13   6        9.06        3.84      5.21 o 
  -3 -13   6        3.15        6.62      4.69 o 
  -2 -13   6       46.39       34.24      5.09 o 
  -1 -13   6       17.19       13.58      4.48 o 
   0 -13   6       32.86       21.63      5.62 o 
   1 -13   6        5.02        1.75      5.55 o 
   2 -13   6       15.52        8.18      5.80 o 
   3 -13   6        0.00       -9.34      7.57 o 
   4 -13   6        2.94       12.01     12.18 o 
   5 -13   6        8.07       10.64     12.69 o 
  -7 -12   6        1.19       12.69     11.32 o 
  -6 -12   6        3.74       -0.34      9.26 o 
  -5 -12   6        0.17       -9.30      5.89 o 
  -4 -12   6        0.18        0.08      4.16 o 
  -3 -12   6        1.22       -1.29      3.59 o 
  -2 -12   6       31.49       18.43      4.73 o 
  -1 -12   6      103.99      126.28      7.09 o 
   0 -12   6      173.35      146.13      7.52 o 
   1 -12   6       27.80       32.78      6.56 o 
   2 -12   6       22.47       11.11      5.50 o 
   3 -12   6        6.66       -3.91      7.46 o 
   4 -12   6        1.90       -4.49     13.55 o 
   5 -12   6       61.74       77.53     15.10 o 
   6 -12   6       22.09       20.24     12.52 o 
  -8 -11   6      107.34      109.61     17.84 o 
  -7 -11   6       13.87       13.38     10.64 o 
  -6 -11   6       34.50       16.78      8.58 o 
  -5 -11   6        0.00       -7.24      4.70 o 
  -4 -11   6       17.92       16.40      4.07 o 
  -3 -11   6      247.40      255.28      8.24 o 
  -2 -11   6      187.34      153.94      7.43 o 
  -1 -11   6       16.03       20.02      4.09 o 
   0 -11   6      410.50      296.43      9.49 o 
   1 -11   6       36.95       38.55      5.77 o 
   2 -11   6       33.91       28.58      7.29 o 
   3 -11   6        0.03       -3.98      4.35 o 
   4 -11   6        1.95        4.76      7.75 o 
   5 -11   6       41.44       56.58     10.31 o 
   6 -11   6        0.65       -2.74     10.12 o 
  -8 -10   6       68.53       79.94     15.61 o 
  -7 -10   6        0.00        2.06      7.45 o 
  -6 -10   6       84.05       81.49     17.24 o 
  -5 -10   6        1.00       -4.93      4.50 o 
  -4 -10   6       39.72       43.29      5.36 o 
  -3 -10   6       16.62       26.07      4.20 o 
  -2 -10   6        2.80       -0.07      3.13 o 
  -1 -10   6       11.11        9.31      3.17 o 
   0 -10   6       58.47       34.60      4.16 o 
   1 -10   6       67.96       57.13      6.88 o 
   2 -10   6       10.33        4.62      4.29 o 
   3 -10   6       51.12       60.99      6.36 o 
   4 -10   6       65.50       74.21     10.24 o 
   5 -10   6       77.32       94.22     11.20 o 
   6 -10   6        0.13       -6.51      6.26 o 
   7 -10   6        9.91       33.28     10.98 o 
  -9  -9   6        0.55      -11.49      9.61 o 
  -8  -9   6       58.08       70.00     14.32 o 
  -7  -9   6       16.13       13.51      7.42 o 
  -6  -9   6       22.02       15.61      6.79 o 
  -5  -9   6        1.31       -0.08      4.14 o 
  -4  -9   6      338.90      311.85     10.39 o 
  -3  -9   6      137.98      126.18      6.89 o 
  -1  -9   6       15.91       11.13      3.58 o 
   0  -9   6       14.56        9.78      3.44 o 
   1  -9   6       40.79       44.62      5.16 o 
   2  -9   6       13.98       11.45      2.74 o 
   3  -9   6       53.31       58.54      5.93 o 
   4  -9   6      191.35      198.00      8.90 o 
   5  -9   6       37.36       38.59      7.03 o 
   6  -9   6       19.08       16.57      6.48 o 
   7  -9   6        4.59        6.52      8.75 o 
  -9  -8   6        2.89        9.61     10.64 o 
  -8  -8   6        1.00       -5.27      6.18 o 
  -7  -8   6        2.75       -6.49      5.83 o 
  -6  -8   6        2.64        0.60      7.03 o 
  -5  -8   6       47.79       51.26      5.61 o 
  -4  -8   6       32.98       29.57      4.33 o 
  -3  -8   6       62.76       63.13      4.42 o 
  -2  -8   6       16.87       15.93      3.10 o 
  -1  -8   6       55.83       57.06      3.55 o 
   0  -8   6       71.42       59.89      4.23 o 
   1  -8   6       51.26       66.30      6.96 o 
   2  -8   6        1.98       -0.11      2.19 o 
   3  -8   6        9.42        5.91      2.77 o 
   4  -8   6      305.76      291.39      9.23 o 
   5  -8   6        0.00        2.65      5.04 o 
   6  -8   6        2.23        1.02      5.31 o 
   7  -8   6       35.85       45.55      7.08 o 
   8  -8   6       15.59       20.24      8.75 o 
  -9  -7   6        0.07       -6.35      6.96 o 
  -8  -7   6        0.23       -2.95      5.93 o 
  -7  -7   6       22.30       29.09      7.42 o 
  -6  -7   6        9.91       12.03      6.02 o 
  -5  -7   6        0.31       -1.21      4.98 o 
  -4  -7   6        5.86        5.74      3.25 o 
  -3  -7   6       63.25       84.88      4.50 o 
  -2  -7   6       23.22       13.78      2.83 o 
  -1  -7   6       26.88       30.82      3.20 o 
   0  -7   6        7.95       12.81      2.60 o 
   1  -7   6       88.68       87.86      4.79 o 
   2  -7   6      377.09      378.74     12.03 o 
   3  -7   6       22.34       25.78      3.64 o 
   4  -7   6      626.53      612.33     11.36 o 
   5  -7   6      214.94      238.17     11.78 o 
   6  -7   6       70.49       66.04      6.94 o 
   7  -7   6      136.75      137.01     12.64 o 
   8  -7   6       28.09       29.11      6.69 o 
  -9  -6   6        0.59        2.30      7.05 o 
  -8  -6   6        7.07       16.91      7.00 o 
  -7  -6   6       12.39       15.89      6.57 o 
  -6  -6   6       12.14       15.06      3.89 o 
  -5  -6   6      157.19      167.25      8.86 o 
  -4  -6   6      194.70      184.85      7.34 o 
  -3  -6   6     1445.58     1472.86     24.25 o 
  -2  -6   6       40.69       42.30      3.77 o 
  -1  -6   6        1.02       -2.30      2.29 o 
   0  -6   6       96.39      112.58      4.30 o 
   1  -6   6      229.65      234.68     10.86 o 
   2  -6   6      408.00      400.53      8.64 o 
   3  -6   6      470.92      487.96      9.60 o 
   4  -6   6      383.98      366.77      8.34 o 
   5  -6   6        8.97       10.65      3.28 o 
   6  -6   6      217.18      216.29      9.91 o 
   7  -6   6       94.95       95.20      6.86 o 
   8  -6   6        5.59        5.25      8.41 o 
  -9  -5   6        2.57        2.06      6.71 o 
  -8  -5   6        0.84       -6.95      5.83 o 
  -7  -5   6        3.43       -2.20      3.55 o 
  -6  -5   6       70.08       64.93      6.34 o 
  -5  -5   6      376.82      391.05     10.84 o 
  -4  -5   6       37.42       38.92      2.83 o 
  -3  -5   6     1319.69     1368.23     22.33 o 
  -2  -5   6        4.81        6.51      2.28 o 
  -1  -5   6     1604.64     1660.07     29.23 o 
   0  -5   6        0.09       -1.63      2.21 o 
   1  -5   6     1106.60     1233.18     16.83 o 
   2  -5   6     1258.24     1201.92     19.43 o 
   3  -5   6      405.95      406.84      7.05 o 
   4  -5   6      352.21      338.21      7.53 o 
   5  -5   6       19.16       19.22      2.33 o 
   6  -5   6       37.10       42.94      3.84 o 
   7  -5   6       41.90       67.28     11.10 o 
   8  -5   6       75.09       77.29     12.22 o 
   9  -5   6       13.27       14.58     14.75 o 
 -10  -4   6        0.17       -4.97      8.41 o 
  -9  -4   6        2.23       -2.46      6.20 o 
  -8  -4   6       16.39       12.05      6.30 o 
  -7  -4   6       47.71       31.42      4.60 o 
  -6  -4   6       65.60       70.37      4.97 o 
  -5  -4   6        4.83        7.52      2.81 o 
  -4  -4   6       59.22       64.27      4.42 o 
  -3  -4   6      866.86      884.09     13.86 o 
  -2  -4   6      752.17      804.61     13.57 o 
  -1  -4   6      256.42      258.76      5.38 o 
   0  -4   6        6.73        3.83      1.46 o 
   1  -4   6      350.46      311.24      4.67 o 
   2  -4   6      129.84      100.76      3.08 o 
   3  -4   6      237.56      244.97      4.43 o 
   4  -4   6       20.43       26.10      1.90 o 
   5  -4   6        3.73        8.71      3.28 o 
   6  -4   6       16.93       18.59      3.88 o 
   7  -4   6        7.23       12.81      7.03 o 
   8  -4   6        0.29        2.31      7.27 o 
   9  -4   6       67.43       61.72     22.56 o 
 -10  -3   6        0.73      -10.29      8.06 o 
  -9  -3   6       22.87       19.56      8.75 o 
  -8  -3   6      125.80      131.52     10.29 o 
  -7  -3   6        1.93        0.88      3.50 o 
  -6  -3   6        3.69        0.03      3.02 o 
  -5  -3   6      414.89      422.71      9.35 o 
  -4  -3   6        9.30        7.54      1.91 o 
  -3  -3   6       24.41       23.88      1.97 o 
  -2  -3   6      160.36      157.78      4.05 o 
  -1  -3   6     1580.34     1425.49     17.57 o 
   0  -3   6     4440.50     4394.52     47.01 o 
   1  -3   6      997.69      995.84     11.79 o 
   2  -3   6      339.61      333.76      5.27 o 
   3  -3   6      318.37      329.54      4.80 o 
   4  -3   6       42.98       45.66     10.32 o 
   5  -3   6        0.53        1.66      2.91 o 
   6  -3   6      209.02      217.88      9.03 o 
   7  -3   6       36.94       40.81      6.92 o 
   8  -3   6        0.27        1.19      6.97 o 
   9  -3   6        1.92       10.86      6.36 o 
 -10  -2   6       17.16       10.12      9.26 o 
  -9  -2   6       52.77       55.92     10.29 o 
  -8  -2   6      218.04      223.70     12.07 o 
  -7  -2   6       53.04       58.14      5.82 o 
  -6  -2   6       23.70       17.21      3.01 o 
  -5  -2   6       37.21       31.42      3.05 o 
  -4  -2   6      164.18      176.25      4.54 o 
  -3  -2   6      822.64      935.24     13.10 o 
  -2  -2   6       23.57       23.44      1.66 o 
  -1  -2   6     3711.63     3479.21     37.56 o 
   0  -2   6        3.27        3.66      1.13 o 
   1  -2   6     4145.35     4010.75     42.65 o 
   2  -2   6      989.29      964.58     12.06 o 
   3  -2   6     2090.40     2205.46     25.71 o 
   4  -2   6      363.87      377.33      8.90 o 
   5  -2   6       17.62       17.58      6.00 o 
   6  -2   6      105.90       99.49      7.64 o 
   7  -2   6       28.26       29.40      4.39 o 
   8  -2   6       22.17       27.78      5.72 o 
   9  -2   6        0.23        0.32      5.73 o 
 -10  -1   6        1.23       -3.95      8.58 o 
  -9  -1   6        0.91       -6.00      7.20 o 
  -8  -1   6        0.45        7.72      4.96 o 
  -7  -1   6       13.60        8.05      3.41 o 
  -6  -1   6      309.00      313.58      7.35 o 
  -5  -1   6       34.96       43.06      2.86 o 
  -4  -1   6      719.61      776.18     11.58 o 
  -3  -1   6      896.18      949.63     12.88 o 
  -2  -1   6        7.31        1.29      1.22 o 
  -1  -1   6      703.92      726.95      8.66 o 
   0  -1   6     1450.36     1303.62     14.10 o 
   1  -1   6     1002.06     1039.96     11.37 o 
   2  -1   6     1062.39     1190.91     14.49 o 
   3  -1   6     2068.29     2083.23     26.31 o 
   4  -1   6     2496.80     2288.06     39.66 o 
   5  -1   6      479.17      485.33     10.75 o 
   6  -1   6      119.93      132.34      4.29 o 
   7  -1   6       10.59        9.46      3.61 o 
   8  -1   6        0.57        1.99      3.91 o 
   9  -1   6        2.43        1.66      5.66 o 
  10  -1   6        5.64       18.87     12.52 o 
 -10   0   6        1.12       -5.15      8.23 o 
  -9   0   6        1.30       -6.80      6.26 o 
  -8   0   6       88.03       79.54      6.85 o 
  -7   0   6       21.49       22.06      4.75 o 
  -6   0   6      524.46      512.27     10.85 o 
  -5   0   6      282.38      302.41      7.01 o 
  -4   0   6     1388.98     1349.95     21.36 o 
  -3   0   6     2689.80     2771.89     35.86 o 
  -2   0   6      992.57      916.09     11.40 o 
  -1   0   6     4810.72     5028.06     48.70 o 
   0   0   6     3602.90     3676.93     39.30 o 
   1   0   6      109.72       94.98      2.31 o 
   2   0   6     1319.26     1425.21     16.95 o 
   3   0   6     1516.03     1665.78     20.99 o 
   4   0   6     6853.93     6625.22     96.12 o 
   5   0   6        9.73       18.48      3.45 o 
   6   0   6      179.95      181.02      7.37 o 
   7   0   6        5.41        3.67      2.27 o 
   8   0   6       12.52       14.87      5.79 o 
   9   0   6        8.34        9.85      5.21 o 
  10   0   6        1.71       -6.69     10.46 o 
  -9   1   6        2.22       -6.09     11.84 o 
  -8   1   6       28.50       32.65      6.80 o 
  -7   1   6       10.66        6.34      3.39 o 
  -6   1   6      603.43      575.45     10.04 o 
  -5   1   6       30.65       28.73      2.44 o 
  -4   1   6     2308.42     2364.45     29.33 o 
  -3   1   6        2.41       -0.66      1.55 o 
  -2   1   6      292.64      293.27      4.24 o 
  -1   1   6     3470.94     3718.27     35.15 o 
   0   1   6    10703.41    10792.06     99.40 o 
   1   1   6      302.29      282.84      4.36 o 
   2   1   6       33.75       36.68      1.61 o 
   3   1   6       23.75       29.62      1.99 o 
   4   1   6     1272.26     1247.33     25.82 o 
   5   1   6      683.88      638.94     12.80 o 
   6   1   6       65.82       66.83      5.84 o 
   7   1   6      108.34       98.76      5.07 o 
   8   1   6        1.86       -1.99      4.13 o 
   9   1   6       44.10       62.76      7.32 o 
  10   1   6        0.07        2.74     11.49 o 
  -9   2   6        0.04       -6.34      6.40 o 
  -8   2   6       32.73       30.97     22.47 o 
  -7   2   6        0.44       -2.81      3.22 o 
  -6   2   6      251.71      263.34      6.87 o 
  -5   2   6       14.26       17.83      2.24 o 
  -4   2   6       34.67       33.14      3.00 o 
  -3   2   6       10.49       10.91      1.67 o 
  -2   2   6       16.49       15.33      1.14 o 
  -1   2   6     6118.78     6330.77     58.97 o 
   0   2   6      933.58      923.11     10.21 o 
   1   2   6     1063.31     1000.44     11.31 o 
   2   2   6      120.50       90.79      3.36 o 
   3   2   6      272.25      286.37      5.21 o 
   4   2   6     1111.68     1130.60     17.78 o 
   5   2   6        0.01        1.73      1.78 o 
   6   2   6       44.87       46.69      4.86 o 
   7   2   6       16.02       18.88      4.69 o 
   8   2   6       36.20       33.83      4.55 o 
   9   2   6        5.45       -1.03      6.40 o 
  10   2   6       63.95       79.29     11.04 o 
  -9   3   6        0.06        2.13      6.77 o 
  -8   3   6      206.91      234.25     13.39 o 
  -7   3   6       35.42       50.42      4.63 o 
  -6   3   6      286.35      276.35      7.35 o 
  -5   3   6       45.41       40.03      2.78 o 
  -4   3   6       22.76       29.05      2.20 o 
  -3   3   6       99.57      103.92      3.27 o 
  -2   3   6       91.17       85.68      2.12 o 
  -1   3   6       70.03       67.67      2.14 o 
   0   3   6      177.95      204.25      3.71 o 
   1   3   6       27.52       30.02      1.69 o 
   2   3   6      247.32      260.25      4.86 o 
   3   3   6      933.21      986.65     13.41 o 
   4   3   6      214.57      214.41      5.74 o 
   5   3   6        3.29       10.22      2.32 o 
   6   3   6        0.00        2.23      2.15 o 
   7   3   6       53.31       58.30      3.46 o 
   8   3   6        6.26        8.36      3.17 o 
   9   3   6       25.52       21.90      5.55 o 
  10   3   6        6.61       19.56     11.15 o 
  -9   4   6        4.03        1.75      7.55 o 
  -8   4   6        1.30        3.34      6.61 o 
  -7   4   6      267.71      279.81     21.54 o 
  -6   4   6        7.38        6.85      3.36 o 
  -5   4   6      121.51      108.36      4.68 o 
  -4   4   6        0.45        3.03      1.89 o 
  -3   4   6      130.11      122.10      4.20 o 
  -2   4   6       12.27        7.96      1.19 o 
  -1   4   6       12.45        7.26      1.34 o 
   0   4   6      217.72      222.03      5.32 o 
   1   4   6      250.24      264.03      4.93 o 
   2   4   6     1169.39     1207.39     15.22 o 
   3   4   6       40.40       33.26      1.73 o 
   4   4   6       23.81       21.10      3.12 o 
   5   4   6       95.90       91.86      4.78 o 
   6   4   6        1.93        3.66      2.97 o 
   7   4   6      417.03      398.44     12.19 o 
   8   4   6      102.30      101.00     12.82 o 
   9   4   6        5.97        5.83     14.07 o 
  10   4   6      136.23      139.44     11.41 o 
  -9   5   6        3.37       -0.63      7.55 o 
  -8   5   6       20.57       14.76      7.26 o 
  -7   5   6       27.62       33.46      6.08 o 
  -6   5   6       17.13       17.79      5.20 o 
  -5   5   6       44.99       51.15      4.56 o 
  -4   5   6       33.27       32.53      2.67 o 
  -3   5   6      228.04      242.72      5.10 o 
  -2   5   6      635.97      636.81      8.18 o 
  -1   5   6      793.10      959.51     13.64 o 
   0   5   6      896.06      979.39     20.34 o 
   1   5   6        9.87       20.66      2.58 o 
   2   5   6     1627.52     1856.42     24.44 o 
   3   5   6      153.51      164.84      4.78 o 
   4   5   6       71.53       78.22      3.69 o 
   5   5   6       31.19       32.73      4.34 o 
   6   5   6       30.27       35.00      3.59 o 
   7   5   6       15.59       13.56      4.06 o 
   8   5   6      100.14      119.67     13.21 o 
   9   5   6        1.30        0.03      6.15 o 
  10   5   6      152.59      165.83     12.44 o 
  -8   6   6        2.28        0.80      7.19 o 
  -7   6   6      194.38      195.85     11.02 o 
  -6   6   6        1.04        3.01      4.50 o 
  -5   6   6       15.98       17.04      3.79 o 
  -4   6   6       89.45       88.04      3.97 o 
  -3   6   6       31.75       30.00      2.51 o 
  -2   6   6      445.84      477.38      7.32 o 
  -1   6   6        7.17        8.07      2.03 o 
   0   6   6       69.28       74.81      4.30 o 
   1   6   6        2.56        6.03      2.63 o 
   2   6   6       94.82      108.24      4.71 o 
   3   6   6       41.01       45.13      3.23 o 
   4   6   6       63.03       67.47      3.82 o 
   5   6   6        0.00        0.99      1.51 o 
   6   6   6        0.61        0.55      3.52 o 
   7   6   6        7.31       11.52      4.12 o 
   8   6   6       17.44       18.86      4.88 o 
   9   6   6        2.63        5.66      5.09 o 
  10   6   6       29.02       32.64      6.06 o 
  -8   7   6        0.63       -3.67     10.64 o 
  -7   7   6        1.05        7.76      5.10 o 
  -6   7   6       18.97       26.83      5.63 o 
  -5   7   6      140.79      144.99      7.05 o 
  -4   7   6       58.80       64.47      7.74 o 
  -3   7   6       12.26       16.10      2.77 o 
  -2   7   6      139.97      135.95      4.60 o 
  -1   7   6      145.29      138.69      5.13 o 
   0   7   6       88.89       97.88      4.43 o 
   1   7   6      778.51      812.68     18.81 o 
   2   7   6      153.98      180.09      4.69 o 
   3   7   6      152.60      191.46      7.55 o 
   4   7   6       94.81       91.48      4.59 o 
   5   7   6       14.72        9.19      4.01 o 
   6   7   6       86.40      107.50      9.36 o 
   7   7   6        3.30        4.02      4.63 o 
   8   7   6        9.66       11.44      4.82 o 
   9   7   6        1.57       -1.98      4.27 o 
  10   7   6       83.08       90.10      8.54 o 
  -8   8   6        1.03       -0.43      8.28 o 
  -7   8   6       13.85        3.04      6.13 o 
  -6   8   6       73.83       72.19      7.34 o 
  -5   8   6      233.64      231.56     11.01 o 
  -4   8   6        6.78        2.80      3.81 o 
  -3   8   6      131.62      125.87      6.10 o 
  -2   8   6      147.00      161.94      5.62 o 
  -1   8   6       29.16       25.23      3.51 o 
   0   8   6      251.09      248.63      7.14 o 
   1   8   6        8.42        4.90      2.17 o 
   2   8   6      106.13       79.37      3.61 o 
   3   8   6      213.97      222.06      9.59 o 
   4   8   6      309.36      293.08     10.05 o 
   5   8   6        5.99       -0.77      2.60 o 
   6   8   6      192.04      166.82      5.75 o 
   7   8   6       13.70        5.84      5.48 o 
   8   8   6        7.04        9.33      6.26 o 
   9   8   6       26.26       36.45     17.75 o 
  10   8   6        1.93       -8.06     10.98 o 
  -7   9   6        7.42       14.78      8.85 o 
  -6   9   6       39.27       48.89      6.91 o 
  -5   9   6       19.84       16.94      5.49 o 
  -4   9   6       49.59       51.77      5.35 o 
  -3   9   6      207.24      206.13      7.15 o 
  -2   9   6       29.19       34.29      2.96 o 
  -1   9   6      122.91      114.97      5.44 o 
   0   9   6       69.06       56.70      4.31 o 
   1   9   6       48.90       44.47      3.50 o 
   2   9   6       34.04       32.47      3.79 o 
   3   9   6        2.58        5.30      3.01 o 
   4   9   6        1.25        5.90      3.56 o 
   5   9   6       18.86       17.67      3.38 o 
   6   9   6      188.71      165.68     12.55 o 
   7   9   6       35.67       43.95      9.95 o 
   8   9   6        1.64       -2.96      7.80 o 
   9   9   6        8.42        3.02     12.35 o 
  -7  10   6        3.43       20.21     12.44 o 
  -6  10   6        1.42        2.24      6.33 o 
  -5  10   6        8.17        7.49      6.38 o 
  -4  10   6       23.66       20.45      6.37 o 
  -3  10   6        7.43        4.09      4.28 o 
  -2  10   6       24.63       22.14      3.83 o 
  -1  10   6      746.63      714.80     14.74 o 
   0  10   6       12.40        4.01      4.60 o 
   1  10   6        7.41       -3.00      3.26 o 
   2  10   6       39.09       30.23      5.04 o 
   3  10   6      251.79      275.40      8.70 o 
   4  10   6      106.06       92.62      5.85 o 
   5  10   6      261.87      228.69      8.27 o 
   6  10   6        4.07        1.01     10.81 o 
   7  10   6       50.82       55.79      9.02 o 
   8  10   6       33.20       27.76      8.30 o 
   9  10   6        1.87        2.34      7.75 o 
  -6  11   6       11.20        9.99      8.59 o 
  -5  11   6        4.74       13.77      8.18 o 
  -4  11   6       89.62      100.02     10.35 o 
  -3  11   6        1.62        9.98      6.60 o 
  -2  11   6        0.05        2.19      4.65 o 
  -1  11   6      789.30      799.98     18.07 o 
   0  11   6      238.28      237.24     12.25 o 
   1  11   6        0.42       -5.40      3.42 o 
   2  11   6      536.50      560.90     15.47 o 
   3  11   6      397.66      373.24     14.11 o 
   4  11   6        1.92       -0.52      5.47 o 
   5  11   6        3.71        4.88      4.36 o 
   6  11   6       13.87       28.23      7.60 o 
   7  11   6        0.55        1.01      6.52 o 
   8  11   6        1.44        9.36      7.98 o 
  -5  12   6        5.52        4.22      8.07 o 
  -4  12   6        4.13        7.62      8.00 o 
  -3  12   6        3.40        0.78      5.67 o 
  -2  12   6      124.68      121.26     10.01 o 
  -1  12   6      138.98      130.65      7.92 o 
   0  12   6       86.59       97.73      6.05 o 
   1  12   6        0.71       -1.54      3.99 o 
   2  12   6      102.34      102.57      8.43 o 
   3  12   6       65.62       75.73     17.24 o 
   4  12   6       51.62       66.84      7.33 o 
   5  12   6        8.89       14.61      5.30 o 
   6  12   6        7.40       -2.14      6.41 o 
   7  12   6        5.31        1.87      7.03 o 
   8  12   6       18.72       14.05      8.23 o 
  -4  13   6        0.39        6.10      8.08 o 
  -3  13   6        7.97       21.13      8.21 o 
  -2  13   6        0.77        3.87      7.16 o 
  -1  13   6       20.27       16.63      5.50 o 
   0  13   6       14.74       17.71      5.42 o 
   1  13   6       12.08       16.63      5.64 o 
   2  13   6       33.04       33.16      6.43 o 
   3  13   6       29.88       37.64      6.50 o 
   4  13   6       12.81       11.41      6.79 o 
   5  13   6        3.01       11.47      7.23 o 
   6  13   6       13.97        9.77     10.38 o 
   7  13   6        2.35       -4.28      7.09 o 
  -3  14   6       13.68       17.51      8.99 o 
  -2  14   6        0.15       -1.87      7.46 o 
  -1  14   6        5.97        6.19      7.78 o 
   0  14   6       15.15       26.89      7.87 o 
   1  14   6       76.29       81.08      8.11 o 
   2  14   6       40.65       42.40      7.20 o 
   3  14   6       10.28       15.01      5.99 o 
   4  14   6       53.78       85.01     14.41 o 
   5  14   6        0.56        6.29      9.69 o 
   6  14   6        0.75       -1.32      9.26 o 
   7  14   6        8.69       17.67     13.21 o 
  -2  15   6        0.94       -2.06     13.55 o 
  -1  15   6       47.87       67.07     17.15 o 
   0  15   6        2.24        3.26     13.04 o 
   1  15   6        8.07        4.98      7.87 o 
   2  15   6       20.50       25.25     12.26 o 
   3  15   6        1.99        8.66      6.08 o 
   4  15   6        2.76        4.84      7.70 o 
   5  15   6        2.89        4.84      8.29 o 
   0  16   6        0.01       -6.69     13.38 o 
   1  16   6        7.78        0.69     14.75 o 
   2  16   6        1.34      -10.56      7.71 o 
   3  16   6        0.62       -8.72      7.39 o 
   4  16   6       38.41       46.96     10.67 o 
  -4 -15   7        5.87       14.75     11.66 o 
  -3 -15   7        0.13        5.32     10.81 o 
  -2 -15   7       46.98       92.29     17.67 o 
  -1 -15   7       12.20        2.65      9.77 o 
   0 -15   7        5.68        2.25      7.06 o 
   1 -15   7       41.11       86.33     29.16 o 
   2 -15   7        3.56       17.33     14.92 o 
  -5 -14   7        4.64       -5.15     10.12 o 
  -4 -14   7        2.92        4.80     10.64 o 
  -3 -14   7       15.80       15.99      5.58 o 
  -2 -14   7        5.12        4.42      4.90 o 
  -1 -14   7        8.92       11.42      5.44 o 
   0 -14   7        0.00       -9.47      8.28 o 
   1 -14   7        0.30        9.59      7.44 o 
   2 -14   7        1.51      -10.06     10.81 o 
   3 -14   7        2.54       17.50     12.87 o 
  -6 -13   7        5.07       -1.79     11.58 o 
  -5 -13   7       15.15       22.72      8.19 o 
  -4 -13   7        1.34        8.10      5.54 o 
  -3 -13   7        0.28        3.11      4.52 o 
  -2 -13   7        0.80       -3.39      3.90 o 
  -1 -13   7        4.69        4.42      4.09 o 
   0 -13   7        7.41        0.79      5.97 o 
   1 -13   7        6.88        9.63      5.01 o 
   2 -13   7        0.18        1.35      5.62 o 
   3 -13   7        2.06       -2.94      8.25 o 
   4 -13   7        0.14        1.37     11.49 o 
   5 -13   7        0.71        0.00     12.01 o 
  -7 -12   7        6.39        3.77     11.15 o 
  -6 -12   7        0.01        1.72     10.46 o 
  -5 -12   7        0.80        4.63      5.69 o 
  -4 -12   7       47.84       43.45      6.91 o 
  -3 -12   7        2.99        1.03      3.86 o 
  -2 -12   7       19.72       17.30      4.69 o 
  -1 -12   7        2.10        4.42      3.88 o 
   0 -12   7       23.06       23.41      4.41 o 
   1 -12   7       17.29       12.54      4.88 o 
   2 -12   7       13.59       13.29      5.60 o 
   3 -12   7        0.83        1.56      7.49 o 
   4 -12   7       10.37       20.08      9.19 o 
   5 -12   7        0.06        0.00     10.64 o 
  -7 -11   7        0.01        0.00      9.61 o 
  -6 -11   7       74.72       71.02     10.34 o 
  -5 -11   7        5.28        8.98      6.67 o 
  -4 -11   7        1.18       -2.41      3.90 o 
  -3 -11   7      155.00      143.98      7.23 o 
  -2 -11   7        0.61       -3.46      3.37 o 
  -1 -11   7       37.88       44.50      4.83 o 
   0 -11   7      179.27      141.77      7.16 o 
   1 -11   7       46.49       41.42      5.37 o 
   2 -11   7       23.41       21.75      5.58 o 
   3 -11   7        9.78       -1.84      7.10 o 
   4 -11   7       23.77       12.22     11.58 o 
   5 -11   7       10.85        4.57      8.31 o 
   6 -11   7       71.09       73.07     13.89 o 
  -8 -10   7       21.09       23.50     12.18 o 
  -7 -10   7        0.66       -5.66      7.28 o 
  -6 -10   7      115.64      130.34     12.58 o 
  -5 -10   7       17.94        5.99      5.07 o 
  -4 -10   7      266.82      270.94     10.24 o 
  -3 -10   7      575.43      553.38     13.04 o 
  -2 -10   7        1.32        3.02      2.87 o 
  -1 -10   7        2.74       -3.20      3.11 o 
   0 -10   7        3.65       -1.15      3.12 o 
   1 -10   7       57.48       59.44      5.84 o 
   2 -10   7       23.07       11.01      4.77 o 
   3 -10   7       14.23        9.46      4.67 o 
   4 -10   7       96.79      104.79     11.28 o 
   5 -10   7        6.91       11.97      7.69 o 
   6 -10   7       28.71       25.56     10.29 o 
   7 -10   7        0.07       10.98      9.78 o 
  -8  -9   7        2.78        0.17     10.46 o 
  -7  -9   7        2.57       -4.59      6.12 o 
  -6  -9   7       32.49       23.45      7.42 o 
  -5  -9   7        7.10        4.37      4.44 o 
  -4  -9   7      467.70      475.52     11.20 o 
  -3  -9   7      431.63      423.76     10.76 o 
  -2  -9   7        1.39        1.01      4.70 o 
  -1  -9   7       18.34       20.31      3.11 o 
   0  -9   7        0.31        2.62      3.01 o 
   1  -9   7       29.64       24.68      5.53 o 
   2  -9   7      384.90      381.61     10.00 o 
   3  -9   7      129.66      107.74      7.60 o 
   4  -9   7       10.38        7.28      3.82 o 
   5  -9   7      186.05      199.72     16.98 o 
   6  -9   7       51.89       59.69      9.35 o 
   7  -9   7       83.64       89.20     12.69 o 
  -9  -8   7        1.33       -3.26      9.95 o 
  -8  -8   7       16.45        5.23      7.09 o 
  -7  -8   7        8.26       11.35      6.83 o 
  -6  -8   7       41.38       26.29      7.21 o 
  -5  -8   7       60.34       61.95      6.26 o 
  -4  -8   7      273.13      281.87      7.82 o 
  -3  -8   7      389.09      384.71      9.74 o 
  -2  -8   7       41.36       37.25      3.76 o 
  -1  -8   7       19.94       19.37      3.23 o 
   0  -8   7        4.74        4.26      2.55 o 
   1  -8   7       69.71       70.12      4.41 o 
   2  -8   7       57.06       53.43      4.75 o 
   3  -8   7      123.46      117.25      6.73 o 
   4  -8   7        6.59        3.87      3.43 o 
   5  -8   7      121.38      126.20     10.78 o 
   6  -8   7        0.87        4.99      5.61 o 
   7  -8   7       11.95        8.86      6.29 o 
   8  -8   7        1.22        6.52      8.23 o 
  -9  -7   7        0.33       -3.99      7.21 o 
  -8  -7   7       11.14       12.01      6.91 o 
  -7  -7   7        0.29        0.87     11.92 o 
  -6  -7   7        1.55        2.37      5.91 o 
  -5  -7   7      604.27      632.97     17.39 o 
  -4  -7   7       86.97       93.78      6.78 o 
  -3  -7   7      368.88      390.28      9.42 o 
  -2  -7   7       27.08       33.45      4.02 o 
  -1  -7   7        6.14        9.74      2.94 o 
   0  -7   7        9.84        7.58      2.25 o 
   1  -7   7       99.96       87.20      4.49 o 
   2  -7   7      261.75      281.69      9.51 o 
   3  -7   7       38.99       36.82      4.26 o 
   4  -7   7     1179.14     1191.54     22.35 o 
   5  -7   7       88.15       92.44      7.64 o 
   6  -7   7      235.50      240.87     11.87 o 
   7  -7   7      172.83      192.95     11.03 o 
   8  -7   7        0.31        5.32      6.86 o 
  -9  -6   7        4.31        0.08      7.09 o 
  -8  -6   7        1.73       -2.95      9.09 o 
  -7  -6   7       65.21       68.17      8.61 o 
  -6  -6   7       18.86       19.57      4.98 o 
  -5  -6   7      535.28      561.84     16.70 o 
  -4  -6   7      417.32      411.88     16.17 o 
  -3  -6   7      122.40      122.07      8.21 o 
  -2  -6   7      106.91      129.54      6.02 o 
  -1  -6   7        8.70        8.05      2.67 o 
   0  -6   7      406.73      423.95     10.33 o 
   1  -6   7      282.49      275.63      7.12 o 
   2  -6   7      613.33      621.17     10.07 o 
   3  -6   7      361.20      330.85      8.22 o 
   4  -6   7      167.82      168.95      5.39 o 
   5  -6   7      319.06      306.37     13.33 o 
   6  -6   7      493.02      475.21     18.18 o 
   7  -6   7       10.96        6.89      4.46 o 
   8  -6   7        0.07        0.83      4.51 o 
  -9  -5   7       10.16        5.92     15.18 o 
  -8  -5   7        0.01        2.66      5.88 o 
  -7  -5   7       69.44       74.69      6.46 o 
  -6  -5   7      235.31      268.16      9.24 o 
  -5  -5   7      392.53      418.45     14.33 o 
  -4  -5   7      464.94      485.40     11.90 o 
  -3  -5   7      739.66      735.64     13.78 o 
  -2  -5   7      126.59      126.75      5.02 o 
  -1  -5   7      941.31     1063.06     20.25 o 
   0  -5   7     1032.92     1085.79     18.35 o 
   1  -5   7      188.42      191.09      4.65 o 
   2  -5   7     1034.34     1060.87     15.76 o 
   3  -5   7       36.69       42.95      2.87 o 
   4  -5   7      592.52      630.80     11.43 o 
   5  -5   7       18.50       16.51      2.58 o 
   6  -5   7      582.93      596.31     16.18 o 
   7  -5   7       49.87       57.18     11.98 o 
   8  -5   7       43.65       53.76     11.38 o 
   9  -5   7       21.54       23.33     14.58 o 
  -9  -4   7        0.52       -2.46      6.43 o 
  -8  -4   7        5.45       -0.44      5.93 o 
  -7  -4   7       72.66       64.67      9.91 o 
  -6  -4   7       97.24       93.53      5.69 o 
  -5  -4   7      335.53      355.38      9.59 o 
  -4  -4   7        3.29        2.70      2.08 o 
  -3  -4   7        2.00        0.53      2.18 o 
  -2  -4   7      101.16       81.30      4.05 o 
  -1  -4   7        9.74        4.97      1.85 o 
   0  -4   7      202.11      156.33      6.31 o 
   1  -4   7      506.73      532.93      9.13 o 
   2  -4   7      294.38      330.82      5.65 o 
   3  -4   7        0.06        1.12      1.31 o 
   4  -4   7        0.66        0.02      1.56 o 
   5  -4   7       30.05       27.54      2.36 o 
   6  -4   7       47.40       52.29      5.16 o 
   7  -4   7       10.64        7.99      7.18 o 
   8  -4   7        1.20        8.06      8.25 o 
   9  -4   7        9.15        9.55     12.61 o 
  -9  -3   7        2.36       22.13      9.26 o 
  -8  -3   7       19.47       16.79      6.60 o 
  -7  -3   7       23.04       28.48      4.80 o 
  -6  -3   7       86.63       75.40      5.14 o 
  -5  -3   7       34.06       41.32      5.02 o 
  -4  -3   7       31.54       35.60      2.62 o 
  -3  -3   7       56.27       55.07      3.50 o 
  -2  -3   7      198.97      209.33      7.45 o 
  -1  -3   7      495.06      470.33      7.84 o 
   0  -3   7      117.71      107.93      3.22 o 
   1  -3   7       77.53       76.98      2.42 o 
   2  -3   7      499.79      462.15      6.92 o 
   3  -3   7      383.11      364.15      5.70 o 
   4  -3   7      310.78      355.66      5.54 o 
   5  -3   7        2.73        0.28      3.23 o 
   6  -3   7      116.06      116.81      8.04 o 
   7  -3   7      156.32      150.21     10.25 o 
   8  -3   7        4.14        8.80      7.34 o 
   9  -3   7        0.06       10.89      8.85 o 
  -9  -2   7       92.49      116.82     13.21 o 
  -8  -2   7      320.04      326.01     21.61 o 
  -7  -2   7      126.13      122.79      7.36 o 
  -6  -2   7      102.95       94.43      5.57 o 
  -5  -2   7       52.21       50.97      3.08 o 
  -4  -2   7       30.06       31.50      2.55 o 
  -3  -2   7       25.23       28.75      2.50 o 
  -2  -2   7     1735.03     1702.73     20.67 o 
  -1  -2   7     1683.88     1636.05     19.87 o 
   0  -2   7      292.38      358.42      5.17 o 
   1  -2   7     1658.32     1793.48     18.98 o 
   2  -2   7      588.57      628.15      8.60 o 
   3  -2   7     2053.31     2214.90     27.75 o 
   4  -2   7      174.70      156.17      9.86 o 
   5  -2   7        7.39        6.55      2.09 o 
   6  -2   7      135.17      153.48      7.88 o 
   7  -2   7       81.00       79.95      8.12 o 
   8  -2   7        0.11        7.49      4.72 o 
   9  -2   7        1.24        4.96      5.83 o 
  -9  -1   7       42.43       41.68      9.95 o 
  -8  -1   7        7.73        9.40      8.75 o 
  -7  -1   7        0.45        3.54      6.10 o 
  -6  -1   7      724.37      688.54     14.78 o 
  -5  -1   7       30.53       37.32      3.61 o 
  -4  -1   7      338.81      358.87      6.68 o 
  -3  -1   7     3283.00     3449.81     43.87 o 
  -2  -1   7      821.32      891.79     14.10 o 
  -1  -1   7       71.83       49.28      2.00 o 
   0  -1   7      501.70      480.02      6.29 o 
   1  -1   7      289.17      276.15      4.15 o 
   2  -1   7        5.87        4.25      1.23 o 
   3  -1   7      430.38      455.38      7.05 o 
   4  -1   7     4699.99     4919.38     72.28 o 
   5  -1   7      159.38      159.65      5.20 o 
   6  -1   7       34.13       44.84      2.73 o 
   7  -1   7      156.98      134.69      7.43 o 
   8  -1   7        0.53        4.83      5.13 o 
   9  -1   7        9.36        5.47     20.93 o 
  10  -1   7        0.01        3.60     12.18 o 
  -9   0   7       35.65       40.46      8.36 o 
  -8   0   7       76.26       76.33      7.23 o 
  -7   0   7        4.62        5.24      3.89 o 
  -6   0   7      788.46      760.98     13.62 o 
  -5   0   7      106.35      104.47      4.17 o 
  -4   0   7      193.29      199.27      5.28 o 
  -3   0   7      329.40      284.73      6.12 o 
  -2   0   7      276.60      311.18      5.07 o 
  -1   0   7      463.34      451.88      7.12 o 
   0   0   7     1559.70     1597.21     17.23 o 
   1   0   7      322.84      292.73      4.31 o 
   2   0   7     1420.33     1386.67     16.51 o 
   3   0   7     7283.09     7747.17    100.24 o 
   4   0   7     2432.37     2353.02     39.88 o 
   5   0   7       12.76       13.16      2.40 o 
   6   0   7       30.37       32.38      2.62 o 
   7   0   7       93.45       90.18      3.51 o 
   8   0   7        4.41        5.80      3.05 o 
   9   0   7        2.38        2.06      5.12 o 
  10   0   7        6.66       -2.92     11.49 o 
  -9   1   7        3.50       -6.36      6.93 o 
  -8   1   7        3.65       -3.28      6.13 o 
  -7   1   7        3.27        4.02      3.58 o 
  -6   1   7      214.52      206.23      7.30 o 
  -5   1   7      548.57      576.90      9.59 o 
  -4   1   7       35.27       50.16      2.92 o 
  -3   1   7      510.07      578.28      9.04 o 
  -2   1   7      367.63      370.09      5.39 o 
  -1   1   7     1163.55     1127.61     11.84 o 
   0   1   7     2166.75     2153.79     22.89 o 
   1   1   7      140.56      136.80      2.76 o 
   2   1   7       12.01        9.12      1.17 o 
   3   1   7       29.38       23.67      1.79 o 
   4   1   7      342.39      330.62      6.64 o 
   5   1   7        9.06       12.34      2.45 o 
   6   1   7        4.39        4.08      1.85 o 
   7   1   7        0.42        2.42      2.82 o 
   8   1   7        0.09        0.16      4.42 o 
   9   1   7        4.16       15.33      8.71 o 
  10   1   7        2.24        8.75     12.69 o 
  -9   2   7       18.58       20.40      8.10 o 
  -8   2   7       12.62       11.71      6.78 o 
  -7   2   7       15.48       11.45      3.89 o 
  -6   2   7       34.63       36.24      3.97 o 
  -5   2   7       37.96       40.28      2.92 o 
  -4   2   7       27.26       33.83      2.62 o 
  -3   2   7       93.14      119.20      3.87 o 
  -2   2   7        5.57        2.98      1.01 o 
  -1   2   7     1828.34     1823.07     18.23 o 
   0   2   7      399.95      361.63      5.38 o 
   1   2   7       35.33       52.33      1.94 o 
   2   2   7      171.12      148.54      3.50 o 
   3   2   7      141.75      134.22      3.61 o 
   4   2   7      184.52      223.05      5.43 o 
   5   2   7       42.86       52.03      2.71 o 
   6   2   7        7.26        7.74      1.97 o 
   7   2   7        6.88       12.20      4.97 o 
   8   2   7       53.35       60.86      7.07 o 
   9   2   7        9.12       12.44      7.04 o 
  10   2   7       12.42       24.53     11.49 o 
  -9   3   7        3.51        3.35     10.38 o 
  -8   3   7       19.95       19.63      7.43 o 
  -7   3   7       14.73       18.57      4.30 o 
  -6   3   7       65.88       74.72      5.39 o 
  -5   3   7        1.46        3.25      2.30 o 
  -4   3   7       36.50       37.63      2.76 o 
  -3   3   7      426.12      447.80      7.81 o 
  -2   3   7       92.70      102.39      2.84 o 
  -1   3   7       56.07       59.10      2.74 o 
   0   3   7        0.06        1.30      1.21 o 
   1   3   7      916.46      986.67     12.84 o 
   2   3   7      144.22      140.05      3.63 o 
   3   3   7        7.04        5.83      1.06 o 
   4   3   7       16.74       14.54      2.28 o 
   5   3   7      373.90      357.62      7.23 o 
   6   3   7       32.22       29.74      3.27 o 
   7   3   7       11.60        9.47      3.43 o 
   8   3   7        0.43        2.85      3.52 o 
   9   3   7        0.11       -1.14      3.84 o 
  10   3   7       13.67        6.00      9.95 o 
  -9   4   7       22.71       20.66      8.63 o 
  -8   4   7       24.96       17.30      7.79 o 
  -7   4   7       29.86       27.87      6.61 o 
  -6   4   7       47.43       51.90      7.08 o 
  -5   4   7       10.73       14.61      3.22 o 
  -4   4   7      158.56      170.37      7.32 o 
  -3   4   7      149.55      153.89      4.17 o 
  -2   4   7        2.50        1.69      0.94 o 
  -1   4   7      398.93      396.45      7.01 o 
   0   4   7      945.71      949.17     12.84 o 
   1   4   7      110.07      165.89      5.19 o 
   2   4   7     2386.03     2451.68     31.29 o 
   3   4   7     2432.66     2593.20     30.46 o 
   4   4   7      175.12      211.17      5.40 o 
   5   4   7        2.80        1.10      1.98 o 
   6   4   7      106.99      104.41      5.16 o 
   7   4   7      289.49      281.46     10.23 o 
   8   4   7       29.92       41.23     11.49 o 
   9   4   7        1.02        5.07      5.01 o 
  10   4   7      150.44      153.89     11.26 o 
  -8   5   7        0.09       -2.55      6.89 o 
  -7   5   7      223.91      214.98     11.68 o 
  -6   5   7        3.00       -3.00      9.48 o 
  -5   5   7        7.30        5.65      3.58 o 
  -4   5   7        1.45        0.37      2.20 o 
  -3   5   7       14.33       10.47      2.06 o 
  -2   5   7      825.63      916.94     12.38 o 
  -1   5   7      415.65      486.17      7.67 o 
   0   5   7      526.58      652.77     10.73 o 
   1   5   7     8736.41     9614.37    127.02 o 
   2   5   7      446.11      484.49     10.55 o 
   3   5   7       95.38       93.40      3.14 o 
   4   5   7       81.66       94.10      4.18 o 
   5   5   7        0.88       -1.63      2.31 o 
   6   5   7        6.33       -2.33      3.72 o 
   7   5   7        0.45        6.86      3.72 o 
   8   5   7        0.01       -3.03      3.58 o 
   9   5   7        0.78       -0.33      3.65 o 
  10   5   7      147.36      141.86      8.98 o 
  -8   6   7       17.40       15.71      8.44 o 
  -7   6   7        5.16        2.89      5.64 o 
  -6   6   7       26.67       20.66      5.94 o 
  -5   6   7       31.69       20.16      4.20 o 
  -4   6   7       53.93       61.06      4.57 o 
  -3   6   7       12.94       10.17      2.14 o 
  -2   6   7      551.13      541.39      9.29 o 
  -1   6   7       90.35      115.42      4.29 o 
   0   6   7      636.90      728.66     12.88 o 
   1   6   7      390.24      373.50      9.44 o 
   2   6   7      180.79      206.51      8.31 o 
   3   6   7      385.32      421.51      8.18 o 
   4   6   7      348.72      346.12      9.19 o 
   5   6   7        2.76        1.41      2.68 o 
   6   6   7      163.64      130.09     12.52 o 
   7   6   7        1.95       -1.82      7.72 o 
   8   6   7      113.13      117.15      7.91 o 
   9   6   7       55.24       59.47      7.22 o 
  10   6   7        0.01        7.40      5.38 o 
  -8   7   7        3.37       -2.71      7.99 o 
  -7   7   7        0.44       -3.04      6.04 o 
  -6   7   7        3.86       -1.20      5.14 o 
  -5   7   7        2.20        2.08      4.95 o 
  -4   7   7        5.37        7.14      3.95 o 
  -3   7   7        1.11       -1.49      2.68 o 
  -2   7   7      193.17      197.47      7.30 o 
  -1   7   7     1045.62     1067.22     16.33 o 
   0   7   7        0.12       -0.72      2.21 o 
   1   7   7       58.97       60.08      3.86 o 
   2   7   7      155.99      161.89      6.72 o 
   3   7   7      158.87      147.99      4.98 o 
   4   7   7       25.84       34.93      3.24 o 
   5   7   7      265.61      253.59      9.14 o 
   6   7   7       52.53       65.12      7.95 o 
   7   7   7       22.48       28.60      6.51 o 
   8   7   7       37.29       39.98      7.45 o 
   9   7   7        0.00      -10.84      5.42 o 
  10   7   7        5.88        8.24      7.57 o 
  -7   8   7       26.64       26.48      9.48 o 
  -6   8   7        1.02        0.50      5.65 o 
  -5   8   7        0.86       -4.52      4.76 o 
  -4   8   7       22.55       24.23      4.68 o 
  -3   8   7        0.17       -5.46      2.73 o 
  -2   8   7       55.19       69.72      3.94 o 
  -1   8   7       21.08       23.41      3.54 o 
   0   8   7       34.08       39.72      4.68 o 
   1   8   7       18.85       14.27      2.94 o 
   2   8   7        8.27        9.09      2.94 o 
   3   8   7       10.68       14.86      3.01 o 
   4   8   7       90.18       86.54      3.91 o 
   5   8   7       11.85       12.88      3.23 o 
   6   8   7        6.52        2.38      2.33 o 
   7   8   7        8.30       -3.97      7.72 o 
   8   8   7        1.47        1.07      5.76 o 
   9   8   7       18.37       11.11      7.37 o 
  -7   9   7        4.03        8.99      7.02 o 
  -6   9   7       63.58       72.15      8.12 o 
  -5   9   7       84.39       88.36      7.77 o 
  -4   9   7       19.98       22.16      6.11 o 
  -3   9   7        0.37       -4.35      3.00 o 
  -2   9   7      153.81      136.27      5.52 o 
  -1   9   7        1.03       -2.78      3.09 o 
   0   9   7      432.84      428.01     10.36 o 
   1   9   7      240.23      245.52      7.66 o 
   2   9   7       48.55       48.30      3.31 o 
   3   9   7      453.23      450.94     10.58 o 
   4   9   7       73.93       79.14      4.70 o 
   5   9   7        0.98       -0.32      3.44 o 
   6   9   7      209.04      189.06     13.14 o 
   7   9   7       22.33       17.08      6.62 o 
   8   9   7        8.49       15.72      8.15 o 
   9   9   7        4.13       12.98      7.50 o 
  -6  10   7       12.56       20.88      7.32 o 
  -5  10   7       53.84       60.82      7.92 o 
  -4  10   7        0.11        2.41      5.78 o 
  -3  10   7      289.65      309.51     13.64 o 
  -2  10   7      283.24      281.19      9.91 o 
  -1  10   7       13.04       16.09      3.57 o 
   0  10   7      714.74      755.39     17.43 o 
   1  10   7        5.93       -1.45      3.17 o 
   2  10   7      282.33      293.69     10.56 o 
   3  10   7     1084.29     1147.22     22.03 o 
   4  10   7       35.64       39.41      4.75 o 
   5  10   7       27.52       31.12      5.08 o 
   6  10   7       75.35       80.03     13.81 o 
   7  10   7      119.76       91.86     10.98 o 
   8  10   7       26.37       37.80     10.38 o 
   9  10   7       23.59       21.42      8.94 o 
  -6  11   7       10.33       24.01      9.80 o 
  -5  11   7        8.20       12.88      5.94 o 
  -4  11   7       46.40       49.61      9.33 o 
  -3  11   7        6.45       11.56      6.20 o 
  -2  11   7      678.77      749.61     20.77 o 
  -1  11   7      218.73      220.55      9.09 o 
   0  11   7      478.80      499.56     12.23 o 
   1  11   7      969.51      999.69     19.31 o 
   2  11   7        1.25       -4.36      4.68 o 
   3  11   7      293.21      320.94     11.47 o 
   4  11   7       92.43      113.90      9.91 o 
   5  11   7       30.48       29.96      7.64 o 
   6  11   7       40.62       32.51      8.30 o 
   7  11   7       33.20       46.76     14.24 o 
   8  11   7        4.74       -1.18     10.98 o 
  -5  12   7        3.13       10.20      9.42 o 
  -4  12   7      151.82      162.49     24.51 o 
  -3  12   7      149.64      160.08     15.74 o 
  -2  12   7       17.07       30.77      7.50 o 
  -1  12   7       71.39       67.54      6.30 o 
   0  12   7      193.79      198.90      9.17 o 
   1  12   7        1.55       -0.21      3.47 o 
   2  12   7        0.08       -2.38      3.99 o 
   3  12   7       17.25       15.46      5.55 o 
   4  12   7       18.05       18.34      5.87 o 
   5  12   7        0.59        0.31      6.43 o 
   6  12   7       12.80        9.39     11.15 o 
   7  12   7       37.47       25.59     12.44 o 
   8  12   7        2.86        4.01      7.64 o 
  -4  13   7       43.40       45.57     10.69 o 
  -3  13   7        8.19       15.65      8.35 o 
  -2  13   7      112.04      122.40     10.50 o 
  -1  13   7       21.31       31.83      5.24 o 
   0  13   7        2.93        3.92      4.43 o 
   1  13   7       19.81       40.24     10.66 o 
   2  13   7       36.13       42.36      6.86 o 
   3  13   7       33.23       20.99      6.10 o 
   4  13   7        4.13        8.65      6.79 o 
   5  13   7        5.84        2.88     11.41 o 
   6  13   7        2.22        1.70     11.15 o 
   7  13   7        2.09       11.64      8.28 o 
  -3  14   7       10.41        3.68     13.04 o 
  -2  14   7        0.26       -1.99     10.38 o 
  -1  14   7       18.88       12.35     13.04 o 
   0  14   7       19.75       30.13      8.15 o 
   1  14   7        3.65        4.61      5.54 o 
   2  14   7      106.42      121.06      9.89 o 
   3  14   7       32.70       37.62      7.20 o 
   4  14   7        3.06        3.72      6.91 o 
   5  14   7       36.09       37.33      9.52 o 
   6  14   7        3.96        5.08      7.68 o 
  -2  15   7       50.23       50.95     17.15 o 
  -1  15   7        0.01        2.92     12.87 o 
   0  15   7        0.40      -13.89     12.52 o 
   1  15   7       38.90       35.53      9.51 o 
   2  15   7       17.25       25.57      7.31 o 
   3  15   7       18.04       16.85      6.83 o 
   4  15   7       47.57       50.32     10.31 o 
   5  15   7       37.27       68.33     12.52 o 
   0  16   7        0.44      -18.18     13.55 o 
   1  16   7       11.10        2.92     14.24 o 
   2  16   7        2.08       -8.23      7.91 o 
   3  16   7        0.40       -4.78      7.58 o 
   4  16   7       59.49      101.89     19.38 o 
  -3 -15   8        6.91       20.58     12.87 o 
  -2 -15   8        0.73       12.52     13.55 o 
  -1 -15   8        4.49        1.67      8.06 o 
   0 -15   8       12.65        7.89      7.51 o 
   1 -15   8        9.41        5.32     13.72 o 
   2 -15   8        2.65       16.12     14.41 o 
  -5 -14   8        4.68        1.37     10.64 o 
  -4 -14   8       28.87       27.96     12.52 o 
  -3 -14   8        8.36        3.24      5.83 o 
  -2 -14   8        0.81       -1.27     11.06 o 
  -1 -14   8        0.61       -8.56      8.32 o 
   0 -14   8        7.21       -0.49      6.07 o 
   1 -14   8        8.80        8.27      6.40 o 
   2 -14   8        0.51      -13.49      8.67 o 
   3 -14   8       13.70       17.15     13.89 o 
  -6 -13   8        2.42        5.72      8.21 o 
  -5 -13   8        3.54        6.40      7.38 o 
  -4 -13   8        1.51       -2.70      4.48 o 
  -3 -13   8        0.11       -4.28      6.39 o 
  -2 -13   8       40.93       39.40      5.51 o 
  -1 -13   8        7.37        3.99      4.25 o 
   0 -13   8       96.60       75.21      7.57 o 
   1 -13   8        0.49        1.64      4.70 o 
   2 -13   8        0.00       -1.30     10.12 o 
   3 -13   8        0.13      -15.22      7.79 o 
   4 -13   8        2.65        4.97     12.01 o 
  -7 -12   8       27.55        8.06     11.66 o 
  -6 -12   8        0.09        7.20     10.64 o 
  -5 -12   8       31.87       27.46      8.40 o 
  -4 -12   8        1.56        7.87      4.66 o 
  -3 -12   8       49.19       44.59      5.34 o 
  -2 -12   8       37.08       21.06      6.36 o 
  -1 -12   8       56.37       50.68      5.31 o 
   0 -12   8       14.45       13.78      4.08 o 
   1 -12   8        0.87       -1.72      4.20 o 
   2 -12   8        0.52       -4.04      4.24 o 
   3 -12   8       27.28       34.19      9.64 o 
   4 -12   8       27.51       35.88     10.01 o 
   5 -12   8        0.31        1.89     10.98 o 
  -7 -11   8       20.27       34.99     12.69 o 
  -6 -11   8        1.00       -2.14      8.83 o 
  -5 -11   8        0.62        2.27      6.71 o 
  -4 -11   8       15.26        8.54      4.57 o 
  -3 -11   8       31.09       41.51      4.42 o 
  -2 -11   8      305.62      268.41      8.47 o 
  -1 -11   8       50.66       42.91      4.94 o 
   0 -11   8      603.95      510.51     12.78 o 
   1 -11   8        1.59        3.03      3.84 o 
   2 -11   8       63.69       53.77      7.13 o 
   3 -11   8       12.47        7.48      5.04 o 
   4 -11   8        1.10        9.91     20.16 o 
   5 -11   8        0.03       -3.26      9.78 o 
   6 -11   8       27.99       43.06     13.38 o 
  -8 -10   8       20.54       10.29     11.66 o 
  -7 -10   8       10.36        5.32     10.12 o 
  -6 -10   8        0.34       -4.00      6.33 o 
  -5 -10   8       13.06        8.83      5.88 o 
  -4 -10   8        0.31       -2.28      3.91 o 
  -3 -10   8       26.77       24.10      4.15 o 
  -2 -10   8      119.71      103.37      5.54 o 
  -1 -10   8      127.01       98.42      5.94 o 
   0 -10   8      201.67      179.99      7.65 o 
   1 -10   8       87.33       82.05      6.03 o 
   2 -10   8        0.10       -4.39      3.48 o 
   3 -10   8        1.32       -3.58      4.16 o 
   4 -10   8       16.83        9.64      7.39 o 
   5 -10   8        1.33       -6.84      7.09 o 
   6 -10   8        7.51       16.47     10.29 o 
   7 -10   8        3.46       15.10     10.64 o 
  -8  -9   8        0.53       14.24     10.46 o 
  -7  -9   8        1.97       -3.48      6.40 o 
  -6  -9   8        8.51        2.06     16.12 o 
  -5  -9   8        3.52        5.72      4.68 o 
  -4  -9   8      167.63      167.06     10.14 o 
  -3  -9   8       93.90       83.52      5.45 o 
  -2  -9   8       24.80       34.08      4.50 o 
  -1  -9   8      109.71      109.46      6.09 o 
   0  -9   8       36.47       29.80      3.93 o 
   1  -9   8       27.95       36.24      4.01 o 
   2  -9   8       81.47       74.54      5.97 o 
   3  -9   8       89.31       89.63      7.16 o 
   4  -9   8       38.63       40.11      5.14 o 
   5  -9   8       72.69      107.56     11.16 o 
   6  -9   8       28.16       37.37      8.79 o 
   7  -9   8       69.95       84.22     12.87 o 
  -8  -8   8        5.31        2.53      7.20 o 
  -7  -8   8       15.12       12.87      7.04 o 
  -6  -8   8       26.85       26.74      7.38 o 
  -5  -8   8       78.72       70.63      6.69 o 
  -4  -8   8       16.24       17.76      3.30 o 
  -3  -8   8      155.40      161.51      6.73 o 
  -2  -8   8       10.81       13.49      3.28 o 
  -1  -8   8       27.64       17.86      3.85 o 
   0  -8   8       30.81       31.27      3.68 o 
   1  -8   8       31.32       26.94      3.78 o 
   2  -8   8        2.82       -1.45      2.94 o 
   3  -8   8      108.78      128.80      8.36 o 
   4  -8   8        2.32        1.34      4.09 o 
   5  -8   8       10.90       28.34      7.39 o 
   6  -8   8       30.51       36.49      7.72 o 
   7  -8   8       37.85       51.15     13.29 o 
   8  -8   8       15.58       15.10      9.09 o 
  -9  -7   8        1.18       -3.77      9.61 o 
  -8  -7   8        0.03       -0.71      6.49 o 
  -7  -7   8       26.16       41.62      8.16 o 
  -6  -7   8       19.97       27.84      7.32 o 
  -5  -7   8      583.88      635.02     22.01 o 
  -4  -7   8       36.61       41.34      3.88 o 
  -3  -7   8        0.28       -1.81      3.71 o 
  -2  -7   8      182.38      163.64      7.21 o 
  -1  -7   8        6.87        8.78      3.15 o 
   0  -7   8       10.51        7.38      2.44 o 
   1  -7   8      149.40      156.11      6.16 o 
   2  -7   8       80.20       80.75      4.37 o 
   3  -7   8      885.38      926.06     21.35 o 
   4  -7   8      134.22      126.01      7.98 o 
   5  -7   8        5.78       12.38      5.79 o 
   6  -7   8       60.73       68.49      7.44 o 
   7  -7   8        4.24        9.02      5.66 o 
   8  -7   8        1.58        2.57      7.03 o 
  -9  -6   8        0.42       -9.20     10.98 o 
  -8  -6   8        1.11        0.76      9.95 o 
  -7  -6   8        1.59       -0.99      5.67 o 
  -6  -6   8        0.32        1.12      3.61 o 
  -5  -6   8      168.49      169.70     10.86 o 
  -4  -6   8      178.09      182.17      8.73 o 
  -3  -6   8      213.82      216.38      7.02 o 
  -2  -6   8      469.91      472.63     13.48 o 
  -1  -6   8       35.26       34.53      3.74 o 
   0  -6   8      238.35      247.34      7.71 o 
   1  -6   8      305.11      331.14     11.06 o 
   2  -6   8      586.03      591.19     10.46 o 
   3  -6   8       85.19       76.29      5.73 o 
   4  -6   8       78.92       80.16      4.11 o 
   5  -6   8      454.65      455.60     20.93 o 
   6  -6   8      221.79      205.07     10.45 o 
   7  -6   8       47.53       41.62      6.00 o 
   8  -6   8       49.63       54.98      6.54 o 
  -9  -5   8        7.80        0.67      6.84 o 
  -8  -5   8        0.15       -0.76      6.05 o 
  -7  -5   8        1.36       -7.26      3.68 o 
  -6  -5   8        3.99        6.74      3.65 o 
  -5  -5   8      980.34      973.11     21.69 o 
  -4  -5   8       50.17       43.20      5.03 o 
  -3  -5   8      514.49      528.88     11.14 o 
  -2  -5   8        0.36        0.24      2.06 o 
  -1  -5   8      834.39      889.26     16.01 o 
   0  -5   8      206.17      278.10     11.61 o 
   1  -5   8      211.59      232.25      4.99 o 
   2  -5   8      376.90      391.95      6.31 o 
   3  -5   8       15.74        8.99      2.39 o 
   4  -5   8       89.70       90.34      5.52 o 
   5  -5   8       62.98       62.52      4.02 o 
   6  -5   8      252.85      232.22     12.40 o 
   7  -5   8       80.95       76.00      9.01 o 
   8  -5   8       87.93       81.37      6.35 o 
   9  -5   8        7.96       26.76     15.10 o 
  -9  -4   8        4.08        8.71      7.18 o 
  -8  -4   8        9.88        7.61      6.39 o 
  -7  -4   8       12.69        7.95      6.60 o 
  -6  -4   8        0.42       -5.54      3.10 o 
  -5  -4   8        0.81        1.60      3.63 o 
  -4  -4   8       12.16        7.81      2.13 o 
  -3  -4   8      119.19      134.68      4.85 o 
  -2  -4   8      891.52      883.72     14.43 o 
  -1  -4   8      774.46      757.01     12.62 o 
   0  -4   8      989.45      972.29     16.66 o 
   1  -4   8      920.15      899.93     14.01 o 
   2  -4   8       14.30       13.45      1.42 o 
   3  -4   8       94.43      108.37      3.46 o 
   4  -4   8       66.53       71.31      3.70 o 
   5  -4   8       80.54       92.28      3.76 o 
   6  -4   8       49.10       59.46      3.26 o 
   7  -4   8       28.87       39.62     13.38 o 
   8  -4   8       10.37        5.32      7.70 o 
   9  -4   8        4.77        4.80     15.61 o 
  -9  -3   8        1.48       -8.58      8.23 o 
  -8  -3   8        8.91        0.88     11.49 o 
  -7  -3   8       93.23       88.51      6.85 o 
  -6  -3   8        5.28        4.58      3.46 o 
  -5  -3   8      244.24      259.61      9.72 o 
  -4  -3   8      344.68      353.79      7.32 o 
  -3  -3   8      200.96      199.72      5.48 o 
  -2  -3   8       45.02       48.12      2.75 o 
  -1  -3   8      323.95      340.65      7.07 o 
   0  -3   8      986.82      908.80     13.01 o 
   1  -3   8        3.20        8.36      1.62 o 
   2  -3   8       11.66       22.25      2.16 o 
   3  -3   8      570.30      579.89      8.90 o 
   4  -3   8      392.92      358.26      8.19 o 
   5  -3   8       98.46       98.02      4.26 o 
   6  -3   8        3.95        6.73      4.52 o 
   7  -3   8      236.87      254.49     17.15 o 
   8  -3   8       91.73       89.90     11.92 o 
   9  -3   8        1.12        6.96      8.43 o 
  -9  -2   8       13.51        5.49      9.09 o 
  -8  -2   8        1.05        3.13      6.14 o 
  -7  -2   8       55.31       57.75      5.86 o 
  -6  -2   8      127.24      109.98      6.09 o 
  -5  -2   8        4.05        3.51      2.23 o 
  -4  -2   8        9.48        5.94      2.16 o 
  -3  -2   8       86.39       70.53      3.05 o 
  -2  -2   8      829.00      778.43     12.59 o 
  -1  -2   8       24.43       29.98      2.18 o 
   0  -2   8       85.83       91.80      3.25 o 
   1  -2   8       59.97       55.69      2.14 o 
   2  -2   8      211.55      167.45      2.91 o 
   3  -2   8     1022.48     1114.47     17.67 o 
   4  -2   8       79.43       93.23      3.38 o 
   5  -2   8      126.60      123.81      5.16 o 
   6  -2   8        0.04        2.48      3.54 o 
   7  -2   8       66.82       63.53      4.86 o 
   8  -2   8        6.62        2.44      8.58 o 
   9  -2   8        4.80        9.87      6.05 o 
  -9  -1   8        1.43       -0.34      8.58 o 
  -8  -1   8       32.96       25.57      6.91 o 
  -7  -1   8        2.36       -3.28      3.90 o 
  -6  -1   8      423.26      419.50     12.77 o 
  -5  -1   8        4.11        2.71      2.29 o 
  -4  -1   8       16.65       10.47      2.46 o 
  -3  -1   8      357.63      344.87      5.75 o 
  -2  -1   8        1.80       -1.45      1.72 o 
  -1  -1   8       66.07       70.57      3.28 o 
   0  -1   8     4037.68     4115.79     44.27 o 
   1  -1   8       85.13       88.17      2.56 o 
   2  -1   8      202.46      168.08      3.43 o 
   3  -1   8      165.30      207.16      4.77 o 
   4  -1   8        0.03        1.83      1.52 o 
   5  -1   8      356.51      369.11      8.90 o 
   6  -1   8      164.75      161.85      8.00 o 
   7  -1   8      119.31      109.03      4.83 o 
   8  -1   8       12.38        6.92      6.02 o 
   9  -1   8       32.68       54.42     10.06 o 
  10  -1   8        0.06      -22.30     11.15 o 
  -9   0   8       11.32       25.90      9.43 o 
  -8   0   8       27.53       21.66      5.96 o 
  -7   0   8       24.09       16.16      4.20 o 
  -6   0   8      388.27      369.84     11.15 o 
  -5   0   8       11.54        9.82      2.58 o 
  -4   0   8       95.66       82.68      4.00 o 
  -3   0   8       54.17       53.75      2.92 o 
  -2   0   8     3847.68     4272.33     49.18 o 
  -1   0   8     1026.73     1132.59     13.08 o 
   0   0   8      777.20      764.14      9.36 o 
   1   0   8       38.17       42.60      1.88 o 
   2   0   8      175.16      213.21      4.76 o 
   3   0   8     1134.38     1470.12     20.84 o 
   4   0   8      126.70      158.11      4.18 o 
   5   0   8       39.38       46.74      3.81 o 
   6   0   8      293.28      273.81      7.04 o 
   7   0   8        0.74       -0.14      2.09 o 
   8   0   8        0.15        2.20      3.53 o 
   9   0   8       15.31       18.49      7.20 o 
  -9   1   8        0.10      -14.24      7.12 o 
  -8   1   8       44.17       41.60      9.43 o 
  -7   1   8       13.08       11.08      4.09 o 
  -6   1   8      399.61      385.28      9.40 o 
  -5   1   8       47.81       54.81      3.53 o 
  -4   1   8       12.24       10.24      2.23 o 
  -3   1   8      546.38      567.31      9.63 o 
  -2   1   8     1671.68     1789.62     19.80 o 
  -1   1   8      608.88      610.23      7.67 o 
   0   1   8      117.35      105.04      2.78 o 
   1   1   8      436.77      394.74      5.59 o 
   2   1   8      130.37      136.80      3.30 o 
   3   1   8     1038.56     1099.12     13.94 o 
   4   1   8      142.01      149.24      3.87 o 
   5   1   8        8.40       11.68      1.89 o 
   6   1   8       79.42       68.37      4.22 o 
   7   1   8        1.61       -1.37      3.12 o 
   8   1   8        2.86        3.31      5.33 o 
   9   1   8       31.93       24.09      7.62 o 
  10   1   8        0.26      -18.70     11.49 o 
  -9   2   8        0.05      -12.60      7.15 o 
  -8   2   8       71.80       52.08     10.98 o 
  -7   2   8        0.71       -2.99      3.70 o 
  -6   2   8        5.24        6.01      2.95 o 
  -5   2   8       77.58       75.70      4.27 o 
  -4   2   8        2.33        1.44      2.03 o 
  -3   2   8      411.99      379.80      7.10 o 
  -2   2   8       67.09       66.73      2.62 o 
  -1   2   8       14.88        8.87      1.49 o 
   0   2   8        7.79       13.99      1.44 o 
   1   2   8        0.16        1.19      1.27 o 
   2   2   8      697.31      696.66      8.93 o 
   3   2   8       28.59       20.32      1.97 o 
   4   2   8        8.61       10.99      2.11 o 
   5   2   8      888.83      872.67     16.25 o 
   6   2   8        0.81       -0.86      2.05 o 
   7   2   8       32.32       36.85      3.97 o 
   8   2   8       37.48       37.32      4.27 o 
   9   2   8        1.59       -0.31      3.54 o 
  10   2   8       21.46       29.50     12.18 o 
  -9   3   8        5.41        8.27     18.61 o 
  -8   3   8       25.37       15.21      7.45 o 
  -7   3   8        2.95        2.95      3.92 o 
  -6   3   8      413.58      399.76     14.47 o 
  -5   3   8       79.80       80.69      3.98 o 
  -4   3   8       89.24       84.60      3.82 o 
  -3   3   8      581.05      622.01     10.10 o 
  -2   3   8      392.25      363.45      5.44 o 
  -1   3   8        3.25        0.74      1.40 o 
   0   3   8       29.62       31.22      1.98 o 
   1   3   8      113.39      120.57      3.56 o 
   2   3   8      318.03      324.75      6.04 o 
   3   3   8       64.02       62.06      2.26 o 
   4   3   8      245.35      242.67      6.08 o 
   5   3   8       30.85       31.43      4.27 o 
   6   3   8       12.11       19.69      3.57 o 
   7   3   8      138.14      137.52      8.58 o 
   8   3   8      141.18      140.61      8.01 o 
   9   3   8        6.81        6.95      4.38 o 
  10   3   8        8.02        6.33      4.06 o 
  -9   4   8       47.71       39.08      9.80 o 
  -8   4   8       38.43       45.08     12.78 o 
  -7   4   8        1.61        0.10      5.03 o 
  -6   4   8      111.62      131.99      7.40 o 
  -5   4   8       44.60       38.24      4.17 o 
  -4   4   8       76.88       75.79      3.75 o 
  -2   4   8       84.94      111.74      6.55 o 
  -1   4   8        0.67        1.16      1.53 o 
   0   4   8     4252.30     4466.27     56.19 o 
   1   4   8      655.46      696.63     11.73 o 
   2   4   8      101.52       99.32      3.78 o 
   3   4   8        2.73        2.92      1.59 o 
   4   4   8       30.78       34.34      2.40 o 
   5   4   8      283.96      278.99     10.99 o 
   6   4   8     1115.97     1142.08     25.26 o 
   7   4   8       17.19       15.98      6.43 o 
   8   4   8       61.24       69.89      7.09 o 
   9   4   8        9.50       13.30      4.28 o 
  10   4   8       96.84      100.31      8.12 o 
  -8   5   8        1.80       -2.77     10.38 o 
  -7   5   8       12.12        9.42      5.81 o 
  -6   5   8      103.40      105.14      8.51 o 
  -5   5   8      139.04      147.40     11.68 o 
  -4   5   8        6.22        4.62      3.03 o 
  -3   5   8      225.61      244.34      6.06 o 
  -2   5   8        6.33        5.36      1.57 o 
  -1   5   8      463.49      567.70      9.32 o 
   0   5   8      137.98      170.35      4.94 o 
   1   5   8     1875.26     2018.24     29.15 o 
   2   5   8     1261.10     1305.91     19.73 o 
   3   5   8      270.43      280.56      5.75 o 
   4   5   8      133.47      137.34      4.56 o 
   5   5   8       10.86        5.48      2.73 o 
   6   5   8       77.73       73.61      6.09 o 
   7   5   8       10.07        5.32      5.49 o 
   8   5   8      468.02      412.15     16.60 o 
   9   5   8       44.03       49.74     10.29 o 
  10   5   8       15.21        6.81      8.06 o 
  -8   6   8        0.24       -4.97      7.67 o 
  -7   6   8        0.10        3.73      5.47 o 
  -6   6   8        1.12       -0.43      5.19 o 
  -5   6   8       68.81       64.03      5.96 o 
  -4   6   8        0.53       -3.05      3.37 o 
  -3   6   8      123.78      144.70      6.87 o 
  -2   6   8      270.22      274.97      7.06 o 
  -1   6   8      554.83      573.72      9.65 o 
   0   6   8      837.72      894.06     14.11 o 
   1   6   8       10.42        8.42      2.33 o 
   2   6   8     1198.54     1282.98     19.81 o 
   3   6   8      158.68      160.73      4.92 o 
   4   6   8      200.97      228.12      7.55 o 
   5   6   8       23.43       27.76      2.25 o 
   6   6   8        3.55       -2.11      4.99 o 
   7   6   8       32.00       23.41      6.25 o 
   8   6   8       36.30       49.29      7.77 o 
   9   6   8       95.01       88.47      9.71 o 
  10   6   8        0.20       10.64      6.95 o 
  -8   7   8        0.00        1.49     13.98 o 
  -7   7   8        2.27        2.70      5.57 o 
  -6   7   8        2.50       -8.37      5.08 o 
  -5   7   8       13.07       11.19      5.69 o 
  -4   7   8        0.11        4.86      3.79 o 
  -3   7   8       20.18       24.94      3.59 o 
  -2   7   8      439.82      444.30     12.73 o 
  -1   7   8      190.12      164.01      5.40 o 
   0   7   8      177.93      209.83      6.49 o 
   1   7   8      105.52      124.16      4.83 o 
   2   7   8      786.29      771.55     13.61 o 
   3   7   8       73.89       61.39      3.55 o 
   4   7   8      505.65      522.55     11.13 o 
   5   7   8       46.34       54.28      4.33 o 
   6   7   8       27.94       15.83      6.06 o 
   7   7   8        4.29       21.14     22.30 o 
   8   7   8       77.13       97.13     10.29 o 
   9   7   8       11.70        9.58      7.12 o 
  10   7   8        7.36       10.76      7.82 o 
  -7   8   8       68.49       60.26      8.78 o 
  -6   8   8       37.84       32.80      7.12 o 
  -5   8   8        0.90       -0.15      5.31 o 
  -4   8   8       10.45       11.17      4.25 o 
  -3   8   8        1.81       -0.97      2.85 o 
  -2   8   8      148.18      151.78      7.15 o 
  -1   8   8       10.40       10.04      2.90 o 
   0   8   8      171.94      166.13      7.36 o 
   1   8   8      298.10      318.24      8.44 o 
   2   8   8       55.78       55.99      3.35 o 
   3   8   8       22.25       24.51      2.95 o 
   4   8   8       18.32       18.88      2.49 o 
   5   8   8        6.33        6.20      3.22 o 
   6   8   8       40.70       31.90      3.86 o 
   7   8   8        8.49       15.75      6.33 o 
   8   8   8       53.52       70.21      9.78 o 
   9   8   8       42.32       31.93      8.35 o 
  -7   9   8        2.59       18.02      7.60 o 
  -6   9   8        0.55       -3.14      5.50 o 
  -5   9   8      210.18      229.78     16.27 o 
  -4   9   8        1.06       -1.80      5.09 o 
  -3   9   8      296.13      292.58     13.77 o 
  -2   9   8       35.71       37.72      3.73 o 
  -1   9   8        6.96       -2.75      3.07 o 
   0   9   8       22.66       15.78      3.94 o 
   1   9   8        1.57       -3.66      4.08 o 
   2   9   8      544.20      517.49     10.55 o 
   3   9   8      402.83      374.63     11.30 o 
   4   9   8      137.41      146.78      5.36 o 
   5   9   8       28.71       20.74      4.55 o 
   6   9   8        1.63        6.35     12.18 o 
   7   9   8       75.30       79.35      9.85 o 
   8   9   8       17.10        7.38      6.88 o 
   9   9   8        1.80       -1.97      7.16 o 
  -6  10   8       52.41       57.82      8.82 o 
  -5  10   8       15.45       19.45      6.15 o 
  -4  10   8       84.10      105.91     11.74 o 
  -3  10   8      103.68      108.92      9.32 o 
  -2  10   8        2.20       -2.49      4.34 o 
  -1  10   8      167.87      154.62      7.83 o 
   0  10   8      151.15      145.29      6.71 o 
   1  10   8        4.23        1.34      3.21 o 
   2  10   8      521.78      525.76     11.81 o 
   3  10   8       80.15       80.65      6.54 o 
   4  10   8      193.22      210.51      8.50 o 
   5  10   8       17.13       13.49      5.52 o 
   6  10   8      117.67      124.13     11.75 o 
   7  10   8       57.40       40.88      8.74 o 
   8  10   8        0.19       -4.38      6.59 o 
   9  10   8        2.55       -5.49     13.81 o 
  -6  11   8        4.19       17.05      9.93 o 
  -5  11   8        1.79        1.98      7.42 o 
  -4  11   8       13.41       25.80      6.19 o 
  -3  11   8      591.81      612.39     20.59 o 
  -2  11   8       19.10       33.57      8.27 o 
  -1  11   8       58.83       76.42      6.51 o 
   0  11   8       28.09       26.52      4.15 o 
   1  11   8      350.29      320.46     11.44 o 
   2  11   8       33.07       45.66      5.63 o 
   3  11   8      303.59      288.77     11.03 o 
   4  11   8       62.56       67.13      7.20 o 
   5  11   8        0.05        1.63      6.31 o 
   6  11   8        6.91       -1.95      6.15 o 
   7  11   8        0.01       -9.58      6.15 o 
   8  11   8        4.16        4.32      7.45 o 
  -5  12   8        0.08        7.55      8.91 o 
  -4  12   8        5.49        6.61      6.90 o 
  -3  12   8       68.28       71.74      8.94 o 
  -2  12   8      196.38      205.84     12.77 o 
  -1  12   8        1.99        5.28      4.38 o 
   0  12   8       31.33       33.56      4.56 o 
   1  12   8      156.29      167.62      8.01 o 
   2  12   8        5.61        0.70      4.26 o 
   3  12   8       54.74       43.35      5.87 o 
   4  12   8      155.89      150.57     10.06 o 
   5  12   8       24.66       29.85      8.10 o 
   6  12   8       15.48        2.05      7.13 o 
   7  12   8        0.28        5.15      7.45 o 
   8  12   8        1.81       15.94      8.21 o 
  -4  13   8       25.53       35.32      8.48 o 
  -3  13   8       13.07       13.08      8.45 o 
  -2  13   8        0.00       -3.60      5.40 o 
  -1  13   8       15.26        6.82      5.17 o 
   0  13   8        0.03       -0.73      4.09 o 
   1  13   8       45.41       40.80      6.26 o 
   2  13   8        4.15       13.81      5.84 o 
   3  13   8        2.98       -0.23      7.87 o 
   4  13   8        0.60        3.55      9.78 o 
   5  13   8       11.42       12.43      7.60 o 
   6  13   8       20.33       11.39      7.86 o 
   7  13   8        1.78       -7.47      9.52 o 
  -3  14   8       15.65       20.15      9.38 o 
  -2  14   8        0.41       -7.55     12.52 o 
  -1  14   8       53.01       73.07     16.47 o 
   0  14   8       15.74       20.49      7.82 o 
   1  14   8       18.71       10.33     11.49 o 
   2  14   8        0.04       -0.79      5.59 o 
   3  14   8        3.72        1.08      6.12 o 
   4  14   8       30.73       47.05     10.98 o 
   5  14   8        0.16       -2.97      7.34 o 
   6  14   8        1.47        1.27      8.07 o 
  -2  15   8        9.93      -16.98     12.69 o 
  -1  15   8       14.25       15.10     14.41 o 
   0  15   8       21.42       26.76     15.10 o 
   1  15   8        6.34        8.41      8.33 o 
   2  15   8        0.00        4.51      8.24 o 
   3  15   8        1.61        7.81      6.42 o 
   4  15   8       37.00       48.07     10.21 o 
   5  15   8       40.96       59.94     11.38 o 
   0  16   8        0.54       11.15     15.78 o 
   1  16   8        9.06       51.46     16.81 o 
   2  16   8       20.10       22.38      9.56 o 
   3  16   8       15.33       21.51     11.84 o 
  -3 -15   9       40.53       62.10     14.92 o 
  -2 -15   9        3.99        6.69     14.24 o 
  -1 -15   9        0.01       -6.52     12.18 o 
   0 -15   9       11.11       13.78      7.66 o 
   1 -15   9       10.32       41.68     15.78 o 
  -5 -14   9        0.08       -2.70      7.68 o 
  -4 -14   9        0.59      -15.61      9.43 o 
  -3 -14   9        5.70        1.21     10.81 o 
  -2 -14   9        4.85        2.13      6.11 o 
  -1 -14   9       24.62       41.23      8.10 o 
   0 -14   9        1.62        0.82      7.35 o 
   1 -14   9        1.00       -4.18      6.22 o 
   2 -14   9        9.72       11.84     12.69 o 
   3 -14   9        2.46        8.06     12.69 o 
  -6 -13   9        2.34       -2.74     10.64 o 
  -5 -13   9       13.64       25.29      8.60 o 
  -4 -13   9        0.17       -6.38      5.07 o 
  -3 -13   9        6.87        7.29      4.94 o 
  -2 -13   9        9.73        2.32      4.13 o 
  -1 -13   9       15.00       13.26      4.67 o 
   0 -13   9        4.52        9.00      5.20 o 
   1 -13   9        5.55        9.33      6.03 o 
   2 -13   9       12.82        9.19      8.74 o 
   3 -13   9        2.67       -4.29     11.15 o 
   4 -13   9       26.04       26.07     13.38 o 
  -6 -12   9        4.46        2.40     10.81 o 
  -5 -12   9       11.90        1.37      9.61 o 
  -4 -12   9        8.86       20.39     12.74 o 
  -3 -12   9        2.33        1.42      4.51 o 
  -2 -12   9       30.94       20.07      4.50 o 
  -1 -12   9        0.10       -0.01      3.70 o 
   0 -12   9        0.52        0.90      4.46 o 
   1 -12   9       40.24       32.45      5.64 o 
   2 -12   9       16.47       12.80      4.86 o 
   3 -12   9        1.05       -7.24      7.13 o 
   4 -12   9       63.78       60.72     14.24 o 
   5 -12   9        1.14       24.70     12.35 o 
  -7 -11   9        3.79       -5.83     10.64 o 
  -6 -11   9       69.93       52.49     12.87 o 
  -5 -11   9        6.08       14.06     10.64 o 
  -4 -11   9        5.23       -3.44      5.62 o 
  -3 -11   9       40.35       37.40      4.88 o 
  -2 -11   9      205.74      192.04      7.67 o 
  -1 -11   9       87.07       71.36      7.15 o 
   0 -11   9        2.96        0.16      5.39 o 
   1 -11   9       26.22       28.30      5.35 o 
   2 -11   9        0.64        0.89      4.00 o 
   3 -11   9        5.47        0.17      5.03 o 
   4 -11   9        5.89       -0.05      7.37 o 
   5 -11   9       68.49       80.96     14.07 o 
   6 -11   9        8.15       13.72     11.84 o 
  -8 -10   9       32.72       46.31     14.07 o 
  -7 -10   9        0.24      -14.75      8.58 o 
  -6 -10   9        1.47      -10.05      6.00 o 
  -5 -10   9       26.16       33.12      8.24 o 
  -4 -10   9        0.15       -1.29      3.97 o 
  -3 -10   9        5.98        3.35      3.55 o 
  -2 -10   9        0.60       -0.05      3.39 o 
  -1 -10   9       21.62       18.89      3.52 o 
   0 -10   9      125.71      113.47      6.38 o 
   1 -10   9       66.15       44.66      5.25 o 
   2 -10   9       63.51       50.76      5.54 o 
   3 -10   9        0.94       -0.90      3.57 o 
   4 -10   9       49.77       58.74     17.33 o 
   5 -10   9        1.83        2.09      7.09 o 
   6 -10   9       22.99       30.88     11.66 o 
   7 -10   9        0.44       13.04     10.64 o 
  -8  -9   9       32.14       37.91     13.38 o 
  -7  -9   9       16.36       14.74      7.69 o 
  -6  -9   9        1.18        0.98      6.42 o 
  -5  -9   9       11.40        6.48      4.89 o 
  -4  -9   9       49.18       52.76      4.92 o 
  -3  -9   9       35.23       32.96      4.22 o 
  -2  -9   9       10.67        7.71      4.70 o 
  -1  -9   9      127.68      112.03      5.54 o 
   0  -9   9       46.64       45.26      5.02 o 
   1  -9   9       98.71       91.15      8.98 o 
   2  -9   9        0.90       -3.69      3.45 o 
   3  -9   9       27.16       22.87      4.40 o 
   4  -9   9        9.30        8.23      7.00 o 
   5  -9   9       56.63       68.46     14.84 o 
   6  -9   9        1.97        4.34      7.01 o 
   7  -9   9       63.13       72.56     12.52 o 
  -8  -8   9       15.11       18.87     10.98 o 
  -7  -8   9        0.26       -9.30      6.78 o 
  -6  -8   9        0.08        2.07      7.03 o 
  -5  -8   9       29.61       31.15      5.47 o 
  -4  -8   9        2.64        1.30      2.87 o 
  -3  -8   9       67.59       61.19      4.76 o 
  -2  -8   9        3.13       -1.95      3.39 o 
  -1  -8   9       32.67       43.66      4.74 o 
   0  -8   9      172.89      187.94     10.51 o 
   1  -8   9       85.23       86.13      5.48 o 
   2  -8   9       82.02       94.11      5.05 o 
   3  -8   9      371.90      334.24     16.84 o 
   4  -8   9       99.07       97.77     11.06 o 
   5  -8   9      297.03      331.63     17.75 o 
   6  -8   9        0.19        3.75      6.35 o 
   7  -8   9       11.07       13.04      8.41 o 
   8  -8   9        0.02       -3.77      8.06 o 
  -9  -7   9        1.61      -15.95      9.26 o 
  -8  -7   9        5.19        2.65     11.58 o 
  -7  -7   9        6.89       10.28      6.86 o 
  -6  -7   9       23.01       19.71      8.33 o 
  -5  -7   9      149.19      140.98      8.66 o 
  -4  -7   9        0.01        3.31      2.76 o 
  -3  -7   9      126.24      107.03      6.41 o 
  -2  -7   9       34.33       27.40      4.19 o 
  -1  -7   9       17.66       13.11      3.39 o 
   0  -7   9       46.34       59.66      4.78 o 
   1  -7   9       38.40       37.57      4.01 o 
   2  -7   9      151.42      129.88      6.41 o 
   3  -7   9      153.85      141.16     11.68 o 
   4  -7   9      248.16      259.64     10.88 o 
   5  -7   9      431.82      430.21     22.13 o 
   6  -7   9       16.11       24.37      9.35 o 
   7  -7   9        9.93        6.42      6.09 o 
   8  -7   9        4.47       10.29      7.55 o 
  -9  -6   9        0.53        2.18      7.50 o 
  -8  -6   9        3.95       12.31      6.89 o 
  -7  -6   9        6.96        4.76      6.45 o 
  -6  -6   9       19.91       13.95      4.28 o 
  -5  -6   9      126.73      130.08      8.68 o 
  -4  -6   9       62.04       56.48      4.49 o 
  -3  -6   9       84.77       89.67      5.14 o 
  -2  -6   9      255.50      270.91     11.07 o 
  -1  -6   9        2.72        1.12      2.87 o 
   0  -6   9      233.94      242.52      7.89 o 
   1  -6   9       34.03       34.18      2.93 o 
   2  -6   9      110.11      108.36      6.37 o 
   3  -6   9      429.51      440.39     12.69 o 
   4  -6   9     2336.67     2258.78     38.67 o 
   5  -6   9      294.46      282.69     16.81 o 
   6  -6   9        0.89       -0.51      6.00 o 
   7  -6   9       25.55       31.46      6.50 o 
   8  -6   9       34.32       36.39      6.90 o 
  -9  -5   9        0.07       -3.78      6.82 o 
  -8  -5   9        2.19        2.15      6.05 o 
  -7  -5   9        0.79       -5.22      4.99 o 
  -6  -5   9       36.05       41.16      4.91 o 
  -5  -5   9      301.63      280.55     10.45 o 
  -4  -5   9      885.72      917.37     22.99 o 
  -3  -5   9       32.83       25.64      3.12 o 
  -2  -5   9      318.51      334.25      7.83 o 
  -1  -5   9      373.42      381.96      8.21 o 
   0  -5   9      254.49      261.96     10.83 o 
   1  -5   9      336.67      339.33      8.84 o 
   2  -5   9        6.18        5.75      1.66 o 
   3  -5   9        8.34        5.76      2.28 o 
   4  -5   9      321.63      325.24      7.44 o 
   5  -5   9       27.89       37.71      7.72 o 
   6  -5   9        1.02       -0.89      3.63 o 
   7  -5   9       34.42       30.91      5.76 o 
   8  -5   9        3.54        6.11      6.36 o 
  -9  -4   9        0.30       -2.35      6.84 o 
  -8  -4   9        5.36        5.19      6.57 o 
  -7  -4   9       32.16       38.00      5.68 o 
  -6  -4   9        0.35       -0.59      3.50 o 
  -5  -4   9       60.90       67.71      5.55 o 
  -4  -4   9      296.61      289.72      8.41 o 
  -3  -4   9        1.11        1.69      2.30 o 
  -2  -4   9        5.24        8.12      2.31 o 
  -1  -4   9       56.73       58.39      3.40 o 
   0  -4   9      429.59      432.66      8.46 o 
   1  -4   9      362.67      362.35      6.84 o 
   2  -4   9      649.74      660.90      9.54 o 
   3  -4   9       59.03       57.85      3.61 o 
   4  -4   9      177.57      178.95      5.16 o 
   5  -4   9      259.48      269.61      7.25 o 
   6  -4   9       28.38       27.92      3.24 o 
   7  -4   9        0.32        0.89      4.28 o 
   8  -4   9       18.25       22.99      4.65 o 
   9  -4   9       44.82       66.21     16.81 o 
  -9  -3   9       13.90       10.12      9.61 o 
  -8  -3   9       13.40       16.25      6.76 o 
  -7  -3   9        8.14       13.57      4.77 o 
  -6  -3   9        2.84        2.61      3.46 o 
  -5  -3   9       21.89       25.54      3.22 o 
  -4  -3   9      423.82      444.33      8.70 o 
  -3  -3   9       30.61       39.88      3.32 o 
  -2  -3   9        6.30        6.16      2.10 o 
  -1  -3   9       25.30       15.99      2.28 o 
   0  -3   9       32.04       22.63      2.20 o 
   1  -3   9        0.68        1.62      1.51 o 
   2  -3   9       51.40       67.56      2.60 o 
   3  -3   9      165.73      146.14      5.83 o 
   4  -3   9       11.28        9.26      1.94 o 
   5  -3   9       10.74        8.98      1.91 o 
   6  -3   9       23.25       22.80      2.41 o 
   7  -3   9       11.61       14.32      6.12 o 
   8  -3   9        0.00        1.72     10.98 o 
   9  -3   9        0.00      -10.46     10.29 o 
  -9  -2   9       24.96       14.41      9.95 o 
  -8  -2   9        0.78        5.66      6.54 o 
  -7  -2   9        0.79       -2.38      4.24 o 
  -6  -2   9       17.64       14.16      3.81 o 
  -5  -2   9        0.70       -1.09      2.52 o 
  -4  -2   9       29.66       30.25      2.86 o 
  -3  -2   9      206.07      212.62      5.32 o 
  -2  -2   9        1.91        1.77      2.60 o 
  -1  -2   9      645.83      732.74     12.13 o 
   0  -2   9      919.76      911.83     12.31 o 
   1  -2   9      293.67      333.98      5.77 o 
   2  -2   9     2032.64     2248.16     28.38 o 
   3  -2   9       89.29       97.33      3.28 o 
   4  -2   9      307.75      310.42      6.61 o 
   5  -2   9       37.51       36.51      2.44 o 
   6  -2   9      241.94      222.10      8.26 o 
   7  -2   9       47.22       39.42      7.04 o 
   8  -2   9       80.06       79.59      9.51 o 
   9  -2   9        8.41       16.73     12.61 o 
  -9  -1   9        2.61       -1.03      9.26 o 
  -8  -1   9      231.48      204.89     13.15 o 
  -7  -1   9       11.24        6.50      4.41 o 
  -6  -1   9       74.66       77.35      5.52 o 
  -5  -1   9      306.18      341.13      7.63 o 
  -4  -1   9        8.90        4.81      2.24 o 
  -3  -1   9       63.71       77.02      3.86 o 
  -2  -1   9        7.50        5.32      2.31 o 
  -1  -1   9      874.64      996.14     14.23 o 
   0  -1   9       10.81       10.99      1.67 o 
   1  -1   9     3299.52     3428.73     39.65 o 
   2  -1   9     3213.96     3268.67     35.39 o 
   3  -1   9        8.06        7.21      1.78 o 
   4  -1   9       29.89       44.26      2.56 o 
   5  -1   9      183.27      173.80      5.19 o 
   6  -1   9      742.32      701.18     16.32 o 
   7  -1   9       48.37       38.31      4.64 o 
   8  -1   9       16.49       16.43      4.36 o 
   9  -1   9       11.52       10.98     12.35 o 
  10  -1   9        1.24       -6.52     13.38 o 
  -9   0   9        5.56       -2.06      8.92 o 
  -8   0   9      131.74      119.76      9.35 o 
  -7   0   9      173.27      162.71      8.26 o 
  -6   0   9      144.66      151.08     10.47 o 
  -5   0   9      369.69      401.02      8.03 o 
  -4   0   9        6.29        3.21      2.15 o 
  -3   0   9      278.35      297.90      5.74 o 
  -2   0   9       56.63       64.98      2.86 o 
  -1   0   9      148.56      193.75      4.51 o 
   0   0   9      444.08      426.47      6.22 o 
   1   0   9     2737.84     2846.62     31.26 o 
   2   0   9       73.80       60.19      2.17 o 
   3   0   9     1185.29     1292.67     18.87 o 
   4   0   9        3.18        3.05      1.74 o 
   5   0   9      189.57      217.60      7.35 o 
   6   0   9     1032.43      930.27     17.85 o 
   7   0   9       31.87       32.37      4.51 o 
   8   0   9       24.12       22.09      6.97 o 
   9   0   9        8.01        2.48      7.21 o 
  10   0   9        1.70       -6.35     12.69 o 
  -9   1   9        0.06        0.60      7.89 o 
  -8   1   9       28.73        6.03     16.38 o 
  -7   1   9       21.87       15.91      4.63 o 
  -6   1   9       34.72       32.80      3.80 o 
  -5   1   9       12.39       12.49      2.84 o 
  -4   1   9       14.39       12.98      2.58 o 
  -3   1   9      169.80      171.02      4.85 o 
  -2   1   9     1121.11     1050.64     13.51 o 
  -1   1   9      634.88      604.96      9.13 o 
   0   1   9      533.48      526.15      7.23 o 
   1   1   9      214.31      237.63      4.45 o 
   2   1   9      914.13      933.79     12.15 o 
   3   1   9       18.14       10.24      1.58 o 
   4   1   9        6.71        6.38      1.76 o 
   5   1   9      154.80      165.98      4.44 o 
   6   1   9     1056.99      999.24     15.21 o 
   7   1   9        0.90        3.31      3.54 o 
   8   1   9        3.48        1.85      2.27 o 
   9   1   9        4.54       -0.97      6.74 o 
  -9   2   9        8.23        1.66     11.92 o 
  -8   2   9        9.44       -0.05      7.22 o 
  -7   2   9      111.62       94.49      9.16 o 
  -6   2   9        0.14       -0.48      2.97 o 
  -5   2   9      116.09      132.42      5.28 o 
  -4   2   9        2.96        4.73      2.32 o 
  -3   2   9        3.82        6.04      2.09 o 
  -2   2   9      162.89      164.09      4.12 o 
  -1   2   9        6.42        8.07      1.99 o 
   0   2   9       13.45       10.98      1.60 o 
   1   2   9        1.53       -1.34      1.39 o 
   2   2   9      142.78      113.97      4.05 o 
   3   2   9      208.30      205.73      4.04 o 
   4   2   9        3.99        5.52      2.15 o 
   5   2   9       16.24       21.99      3.19 o 
   6   2   9      319.27      299.05      7.85 o 
   7   2   9        2.12       -5.72      2.86 o 
   8   2   9        2.71        2.70      3.86 o 
   9   2   9       56.12       68.52     10.89 o 
  10   2   9        1.78       -1.54     10.12 o 
  -9   3   9        0.12       -9.99      8.23 o 
  -8   3   9        6.33        3.58      7.58 o 
  -7   3   9        5.34        7.10      4.34 o 
  -6   3   9       19.67       20.10      3.96 o 
  -5   3   9      782.79      785.49     13.95 o 
  -4   3   9       33.52       33.83      3.01 o 
  -3   3   9       14.61       12.52      2.21 o 
  -2   3   9      184.29      224.43      5.19 o 
  -1   3   9        7.29        2.76      1.58 o 
   0   3   9      230.07      240.20      5.18 o 
   1   3   9      172.72      171.87      4.24 o 
   2   3   9        4.92       12.94      1.65 o 
   3   3   9        0.90       -1.21      1.06 o 
   4   3   9      374.32      376.59      7.22 o 
   5   3   9       13.83       11.48      2.76 o 
   6   3   9      424.20      429.74     10.03 o 
   7   3   9       74.88       88.61      7.32 o 
   8   3   9       89.99       76.83      7.30 o 
   9   3   9       20.62       24.51      5.80 o 
  10   3   9        2.03        3.57      5.36 o 
  -8   4   9        6.62       -3.29      7.55 o 
  -7   4   9       18.26       14.62      5.81 o 
  -6   4   9      118.87      128.48      6.58 o 
  -5   4   9      535.74      564.31     12.99 o 
  -4   4   9       43.47       51.21      3.56 o 
  -3   4   9       35.24       24.43      2.77 o 
  -2   4   9       81.24       83.79      3.26 o 
  -1   4   9     1390.28     1461.13     20.74 o 
   0   4   9        5.78        6.56      2.07 o 
   1   4   9        9.55       10.40      2.12 o 
   2   4   9      243.95      308.18      8.42 o 
   3   4   9       73.18       65.84      4.26 o 
   4   4   9      506.12      502.26      9.13 o 
   5   4   9      366.85      347.26     10.94 o 
   6   4   9      772.26      788.39     16.07 o 
   7   4   9        0.05        1.34      4.65 o 
   8   4   9      536.03      593.71     20.69 o 
   9   4   9       10.92        8.27      9.95 o 
  10   4   9        1.18       -1.27      5.87 o 
  -8   5   9       17.26       17.81     11.75 o 
  -7   5   9        3.27        1.50      5.57 o 
  -6   5   9        4.34        2.79      5.28 o 
  -5   5   9      564.00      594.97     15.46 o 
  -4   5   9       24.71       25.42      3.93 o 
  -3   5   9      339.42      331.59      7.66 o 
  -2   5   9       26.51       31.30      2.69 o 
  -1   5   9      562.44      572.85      9.59 o 
   0   5   9        7.47       13.42      2.25 o 
   1   5   9     3479.93     3645.06     50.39 o 
   2   5   9      828.44      903.60     14.74 o 
   3   5   9       20.13       19.15      2.65 o 
   4   5   9      474.41      505.68      7.80 o 
   5   5   9       15.91       20.25      3.81 o 
   6   5   9      314.61      315.25     10.01 o 
   7   5   9       18.00       16.43      9.69 o 
   8   5   9      231.21      232.95     16.47 o 
   9   5   9       34.81       41.57      7.70 o 
  10   5   9        4.02        5.55      6.71 o 
  -8   6   9        0.08        2.51     13.38 o 
  -7   6   9        1.36        1.15      5.60 o 
  -6   6   9        0.26       -0.36      5.08 o 
  -5   6   9      224.54      231.54     11.86 o 
  -4   6   9       16.39       12.68      4.78 o 
  -3   6   9      101.12       89.70      5.38 o 
  -2   6   9       11.42       14.39      2.64 o 
  -1   6   9      412.38      401.87      7.88 o 
   0   6   9      122.58      139.13      6.61 o 
   1   6   9       75.66       81.76      4.48 o 
   2   6   9      180.39      185.81      6.30 o 
   3   6   9        1.16       -0.61      1.72 o 
   4   6   9       69.48       57.52      6.14 o 
   5   6   9        0.58       -0.13      2.47 o 
   6   6   9        3.05       -3.26      2.94 o 
   7   6   9        0.44       -0.78      5.07 o 
   8   6   9      120.67      126.15     16.72 o 
   9   6   9       82.54       98.51     18.10 o 
  10   6   9       33.99       43.01      8.81 o 
  -7   7   9       11.97       12.67      6.67 o 
  -6   7   9       68.48       73.13      8.37 o 
  -5   7   9       10.97       11.83      7.64 o 
  -4   7   9        8.43        6.04      4.14 o 
  -3   7   9       67.90       66.55      5.35 o 
  -2   7   9      125.49      122.93      5.27 o 
  -1   7   9      271.89      283.37     12.62 o 
   0   7   9       12.88        7.81      2.65 o 
   1   7   9       48.10       48.40      3.51 o 
   2   7   9      262.19      257.71      6.94 o 
   3   7   9       52.82       55.73      3.55 o 
   4   7   9      642.22      655.45     13.48 o 
   5   7   9       29.14       25.52      3.28 o 
   6   7   9        4.89        8.06      5.30 o 
   7   7   9        6.59        5.40      5.52 o 
   8   7   9       35.18       48.75      8.28 o 
   9   7   9       27.18       36.61      8.12 o 
  10   7   9       18.12        7.84      7.75 o 
  -7   8   9        7.71        7.85      6.92 o 
  -6   8   9       55.93       43.34      7.74 o 
  -5   8   9       12.83        8.33      6.20 o 
  -4   8   9        3.38       -1.55      5.20 o 
  -3   8   9       35.30       36.68      4.22 o 
  -2   8   9        4.93        4.41      2.14 o 
  -1   8   9        4.43        5.41      2.67 o 
   0   8   9       32.52       23.61      3.66 o 
   1   8   9      347.08      348.54     10.77 o 
   2   8   9       20.34       25.95      3.16 o 
   3   8   9      429.75      435.98      9.57 o 
   4   8   9        0.02       -0.15      2.86 o 
   5   8   9       28.64       28.57      5.22 o 
   6   8   9        0.91       -0.27      3.10 o 
   7   8   9        1.77       -3.52      5.66 o 
   8   8   9        8.83       18.32      7.14 o 
   9   8   9        0.15        6.82      7.03 o 
  -7   9   9       18.85       31.38     10.50 o 
  -6   9   9       17.95       11.73      7.05 o 
  -5   9   9        0.01        9.64      6.08 o 
  -4   9   9      127.00      121.36     16.88 o 
  -3   9   9        0.72       -2.11      3.76 o 
  -2   9   9      114.83      105.43      6.77 o 
  -1   9   9        4.05        3.47      3.14 o 
   0   9   9        0.34       -5.71      3.42 o 
   1   9   9       21.97       16.60      4.12 o 
   2   9   9        2.23       -0.85      2.48 o 
   3   9   9       20.60       14.32      3.28 o 
   4   9   9      179.37      170.58      5.81 o 
   5   9   9      128.61      127.32      7.19 o 
   6   9   9      119.49      130.46      7.92 o 
   7   9   9        1.90        8.39      7.46 o 
   8   9   9        1.11       -0.29      6.33 o 
   9   9   9        6.10       13.01      7.64 o 
  -6  10   9       10.71       13.90      9.60 o 
  -5  10   9        0.45        1.60      5.39 o 
  -4  10   9       41.16       51.99      9.26 o 
  -3  10   9      341.47      338.90     14.92 o 
  -2  10   9      202.54      225.19     11.34 o 
  -1  10   9      173.51      185.60      9.03 o 
   0  10   9       13.41        9.26      3.94 o 
   1  10   9       96.31       80.31      5.30 o 
   2  10   9      229.14      226.31      7.95 o 
   3  10   9       31.95       30.53      4.29 o 
   4  10   9        0.02       -1.94      3.61 o 
   5  10   9        2.73        6.72      4.13 o 
   6  10   9        0.15        2.70      8.75 o 
   7  10   9       11.82       -2.16      6.57 o 
   8  10   9        2.24       14.06      7.83 o 
   9  10   9        4.42       12.66      8.52 o 
  -5  11   9       14.75       22.84      7.80 o 
  -4  11   9       60.58       63.23      9.88 o 
  -3  11   9       21.25       29.56      6.31 o 
  -2  11   9      294.75      325.74     11.56 o 
  -1  11   9      161.24      162.74      8.65 o 
   0  11   9       12.48       11.37      3.69 o 
   1  11   9      391.93      404.81     12.74 o 
   2  11   9      202.88      188.76      7.62 o 
   3  11   9        0.92       -2.18      4.16 o 
   4  11   9       29.19       38.62      4.34 o 
   5  11   9      220.99      235.96     24.53 o 
   6  11   9       99.13       94.87     11.17 o 
   7  11   9        4.77        9.35      7.11 o 
   8  11   9        0.24       -8.22      6.50 o 
  -5  12   9        2.57        6.52     10.03 o 
  -4  12   9       85.79       92.78     10.15 o 
  -3  12   9       43.01       37.77      6.76 o 
  -2  12   9       29.25       27.30      7.05 o 
  -1  12   9        0.18        4.69      4.26 o 
   0  12   9       43.94       41.61      4.75 o 
   1  12   9      432.63      456.07     12.18 o 
   2  12   9       63.78       64.73      7.55 o 
   3  12   9       36.48       25.09      5.32 o 
   4  12   9       13.11        3.43      5.17 o 
   5  12   9        2.55        3.81      7.09 o 
   6  12   9       25.36       16.72      7.93 o 
   7  12   9        0.63       -1.76      7.01 o 
   8  12   9       33.47       32.25     15.87 o 
  -4  13   9       37.58       35.91      9.72 o 
  -3  13   9        2.81        4.19      6.78 o 
  -2  13   9       61.55       72.38      8.95 o 
  -1  13   9        0.60       -1.42      4.36 o 
   0  13   9       27.66       27.69      5.38 o 
   1  13   9        2.95        4.18      4.61 o 
   2  13   9        0.37       -6.58      4.29 o 
   3  13   9       16.79       11.08      5.83 o 
   4  13   9        0.24        6.69      6.71 o 
   5  13   9       27.10       39.00      8.94 o 
   6  13   9        8.61       25.04      8.45 o 
   7  13   9        0.31       -8.75      7.04 o 
  -3  14   9        5.53        6.13      7.39 o 
  -2  14   9        2.33      -10.29     13.72 o 
  -1  14   9       30.75       24.36     14.58 o 
   0  14   9      141.75      173.64     12.08 o 
   1  14   9        0.07        4.75      5.76 o 
   2  14   9        1.91        0.06      5.44 o 
   3  14   9        0.66       10.26      6.13 o 
   4  14   9        5.46       -4.69      6.73 o 
   5  14   9        0.62       -3.70      7.62 o 
   6  14   9        0.94        3.55      8.50 o 
  -1  15   9        0.89        2.74     13.38 o 
   0  15   9        6.04        4.46     14.41 o 
   1  15   9       10.72       25.03     11.15 o 
   2  15   9       24.58       33.18      9.70 o 
   3  15   9       38.73       42.77     10.12 o 
   4  15   9       31.49       43.79     10.12 o 
   5  15   9        0.00       -2.30     10.64 o 
   1  16   9       36.79       10.64     15.10 o 
   2  16   9       39.01       35.68     10.30 o 
   3  16   9        3.60       -1.37     10.81 o 
  -1 -15  10        1.53       -7.72     12.69 o 
   0 -15  10       15.03       26.00      8.25 o 
  -4 -14  10        4.68        6.00     11.15 o 
  -3 -14  10        0.32       -6.11      6.97 o 
  -2 -14  10        2.08      -13.15      6.71 o 
  -1 -14  10       53.25       57.85     15.03 o 
   0 -14  10        4.79       -0.56      6.78 o 
   1 -14  10        0.32       -0.62      6.44 o 
   2 -14  10        0.04       -8.92     12.01 o 
   3 -14  10        4.62       22.99     13.55 o 
  -5 -13  10        0.32       -1.97      7.27 o 
  -4 -13  10        3.17       -9.49      6.60 o 
  -3 -13  10       13.19        9.16      5.87 o 
  -2 -13  10        4.72       -1.60      4.62 o 
  -1 -13  10        0.14       -2.61      4.83 o 
   0 -13  10        1.57       13.90      6.25 o 
   1 -13  10        3.44       -0.41      5.53 o 
   2 -13  10       36.25       33.97     10.03 o 
   3 -13  10        0.18        7.20     11.66 o 
   4 -13  10        4.53        9.61     12.01 o 
  -6 -12  10        0.41      -13.89      9.95 o 
  -5 -12  10        0.48       -5.15      9.61 o 
  -4 -12  10       20.56       19.09      6.27 o 
  -3 -12  10       13.08       31.34      4.91 o 
  -2 -12  10       82.72       67.37      6.05 o 
  -1 -12  10        0.37        2.73      4.46 o 
   0 -12  10       35.72       29.60      5.75 o 
   1 -12  10       42.73       30.32      6.19 o 
   2 -12  10        0.87        2.30      4.69 o 
   3 -12  10        2.75       10.57     10.81 o 
   4 -12  10       64.37       71.87     14.75 o 
   5 -12  10        0.10       11.15     11.32 o 
  -7 -11  10       10.09        0.17     11.66 o 
  -6 -11  10        0.78      -10.81      8.92 o 
  -5 -11  10       10.97       14.46      7.55 o 
  -4 -11  10       26.16       19.43      5.87 o 
  -3 -11  10        8.64        7.80      4.06 o 
  -2 -11  10       77.09       70.98      5.31 o 
  -1 -11  10        6.39        2.98      3.70 o 
   0 -11  10        5.64        5.82      3.73 o 
   1 -11  10        3.53        4.86      4.36 o 
   2 -11  10        7.32        6.07      4.65 o 
   3 -11  10        2.16        6.35      5.62 o 
   4 -11  10        5.58       12.40      6.17 o 
   5 -11  10       20.61       45.63     12.69 o 
   6 -11  10        7.30       12.52     11.32 o 
  -7 -10  10        0.14        5.15     10.12 o 
  -6 -10  10        0.11       -1.35      6.76 o 
  -5 -10  10        5.10       10.76      7.20 o 
  -4 -10  10      192.29      192.82     11.36 o 
  -3 -10  10       16.51       13.76      3.92 o 
  -2 -10  10       39.99       35.93      4.61 o 
  -1 -10  10       18.85       14.81      3.46 o 
   0 -10  10      149.55      128.17      6.82 o 
   1 -10  10       94.48       93.33      5.79 o 
   2 -10  10        0.22        1.53      3.93 o 
   3 -10  10        2.38       -1.45      3.65 o 
   4 -10  10       11.30       11.35      5.62 o 
   5 -10  10        6.13        0.76      5.69 o 
   6 -10  10        2.99        2.40      9.61 o 
  -8  -9  10        0.12       -4.80     10.98 o 
  -7  -9  10        0.56       -2.57      9.09 o 
  -6  -9  10       60.95       63.57     27.62 o 
  -5  -9  10       10.88        3.55      6.35 o 
  -4  -9  10       51.87       53.36      8.17 o 
  -3  -9  10       19.16       21.84      3.89 o 
  -2  -9  10       48.67       44.47      4.55 o 
  -1  -9  10      259.67      269.59     11.79 o 
   0  -9  10       45.35       41.70      4.85 o 
   1  -9  10        1.44        1.10      3.14 o 
   2  -9  10        0.31        0.37      3.95 o 
   3  -9  10       47.41       36.30      5.32 o 
   4  -9  10        0.10        1.01      4.78 o 
   5  -9  10       65.53       75.11     10.43 o 
   6  -9  10       77.38       67.05      7.75 o 
   7  -9  10       16.55       17.84     10.12 o 
  -8  -8  10       23.53       18.87     12.01 o 
  -7  -8  10       11.15       16.41      7.79 o 
  -6  -8  10        1.83       -2.61      5.74 o 
  -5  -8  10       64.04       68.39      6.95 o 
  -4  -8  10        9.15       12.20      3.78 o 
  -3  -8  10       59.45       54.59      5.62 o 
  -2  -8  10      263.87      284.49     10.06 o 
  -1  -8  10        4.56        3.89      5.22 o 
   0  -8  10       41.19       38.70      4.02 o 
   1  -8  10        3.08        1.49      3.23 o 
   2  -8  10       63.23       64.38      7.87 o 
   3  -8  10        2.68        5.06      3.91 o 
   4  -8  10       10.13        8.46      4.52 o 
   5  -8  10       72.06       76.68      7.60 o 
   6  -8  10        7.66        5.54      5.03 o 
   7  -8  10        0.21        3.49      5.82 o 
   8  -8  10        0.37       -1.37      8.06 o 
  -8  -7  10       11.95        7.98     11.41 o 
  -7  -7  10       16.12       16.82      7.83 o 
  -6  -7  10       30.92       34.33      6.20 o 
  -5  -7  10        1.86        2.48      5.88 o 
  -4  -7  10        7.89        9.98      2.96 o 
  -3  -7  10      840.32      855.59     22.06 o 
  -2  -7  10       12.98       17.20      5.66 o 
  -1  -7  10      300.40      304.43      9.81 o 
   0  -7  10        0.59       -3.52      2.92 o 
   1  -7  10     1021.74      979.73     19.85 o 
   2  -7  10       26.80       30.49      4.81 o 
   3  -7  10      541.28      530.59     15.03 o 
   4  -7  10      215.38      195.43      8.30 o 
   5  -7  10        2.16        9.25      4.88 o 
   6  -7  10       21.21       20.40      6.07 o 
   7  -7  10       13.08       18.62      5.17 o 
   8  -7  10        0.20       -6.69      7.20 o 
  -9  -6  10        0.01        7.03      9.95 o 
  -8  -6  10        4.61        2.59      6.78 o 
  -7  -6  10        3.18        2.04     13.04 o 
  -6  -6  10       62.06       64.99      7.10 o 
  -5  -6  10      340.09      341.21     16.12 o 
  -4  -6  10       24.70       34.33      4.02 o 
  -3  -6  10     2247.08     2220.67     35.63 o 
  -2  -6  10       24.24       25.57      3.61 o 
  -1  -6  10        8.59        8.04      2.83 o 
   0  -6  10        8.01       10.33      2.84 o 
   1  -6  10     1080.00     1042.50     16.63 o 
   2  -6  10       28.67       33.32      5.27 o 
   3  -6  10     1353.14     1342.76     29.83 o 
   4  -6  10      564.93      568.75     14.87 o 
   5  -6  10       14.66       19.58      5.03 o 
   6  -6  10       43.06       46.04      6.12 o 
   7  -6  10        0.12        1.77      5.27 o 
   8  -6  10        2.51        2.37      5.90 o 
  -9  -5  10        0.22       -7.24      7.34 o 
  -8  -5  10        1.89        1.77      6.37 o 
  -7  -5  10        1.99        3.85      4.91 o 
  -6  -5  10        4.80        4.19      3.87 o 
  -5  -5  10        7.07        5.61      4.09 o 
  -4  -5  10      130.36      116.38      6.28 o 
  -3  -5  10      396.00      381.94      9.56 o 
  -2  -5  10       44.86       48.60      4.73 o 
  -1  -5  10      178.17      179.90      5.78 o 
   0  -5  10      570.58      585.08     12.00 o 
   1  -5  10      209.13      179.37      5.86 o 
   2  -5  10        4.33        6.69      1.78 o 
   3  -5  10      134.40      144.13      4.83 o 
   4  -5  10     1260.06     1181.11     22.84 o 
   5  -5  10      117.22      107.60      6.56 o 
   6  -5  10      212.58      198.45      7.86 o 
   7  -5  10        8.61       18.65      4.52 o 
   8  -5  10        1.04        9.90      5.25 o 
  -9  -4  10        4.58        2.83      7.34 o 
  -8  -4  10        3.75       10.01      7.28 o 
  -7  -4  10       39.76       47.57      6.43 o 
  -6  -4  10        8.49       13.87      4.17 o 
  -5  -4  10      100.77       92.20      4.98 o 
  -4  -4  10      291.51      269.91      9.28 o 
  -3  -4  10        1.67        1.02      2.39 o 
  -2  -4  10       13.74       11.86      2.50 o 
  -1  -4  10      596.15      618.33     11.34 o 
   0  -4  10     1825.32     1821.92     26.44 o 
   1  -4  10      584.21      574.47     10.26 o 
   2  -4  10      360.56      326.86      6.18 o 
   3  -4  10        0.09        3.27      1.90 o 
   4  -4  10      120.93      124.31      4.14 o 
   5  -4  10      302.64      286.29      9.38 o 
   6  -4  10       72.48       71.22      4.56 o 
   7  -4  10       21.30       12.09      4.29 o 
   8  -4  10       19.74       30.53      6.18 o 
   9  -4  10        8.21       24.01     13.04 o 
  -9  -3  10        0.59       -6.35      9.09 o 
  -8  -3  10        1.32       -6.21      6.12 o 
  -7  -3  10        8.82        5.61      4.70 o 
  -6  -3  10       20.04       16.21      4.11 o 
  -5  -3  10       18.05       16.11      4.03 o 
  -4  -3  10      138.68      144.27      7.92 o 
  -3  -3  10        0.27       -0.52      2.40 o 
  -2  -3  10      525.98      466.23      9.27 o 
  -1  -3  10      117.45      110.61      4.41 o 
   0  -3  10       65.47       60.58      3.27 o 
   1  -3  10      138.14      141.66      5.54 o 
   2  -3  10      166.49      181.72      4.30 o 
   3  -3  10       70.78       70.25      3.13 o 
   4  -3  10        0.02        0.28      1.99 o 
   5  -3  10       21.11       22.00      2.43 o 
   6  -3  10       55.89       60.29      4.63 o 
   7  -3  10        8.86        5.70      2.98 o 
   8  -3  10        7.50       13.21      4.63 o 
   9  -3  10        0.00       20.41     12.01 o 
  -9  -2  10       87.15      102.06     14.58 o 
  -8  -2  10      157.91      147.54     20.41 o 
  -7  -2  10       89.23       97.62     13.39 o 
  -6  -2  10       48.90       51.26      5.16 o 
  -5  -2  10      103.18       98.49      4.89 o 
  -4  -2  10       43.54       42.06      3.68 o 
  -3  -2  10        1.30        0.86      2.22 o 
  -2  -2  10       46.02       41.90      3.32 o 
  -1  -2  10      949.37     1033.88     15.07 o 
   0  -2  10     1280.02     1253.54     17.51 o 
   1  -2  10      478.27      522.71      8.08 o 
   2  -2  10        0.71       -0.20      1.47 o 
   3  -2  10        5.16        4.32      1.69 o 
   4  -2  10       34.75       38.02      2.68 o 
   5  -2  10      110.53      109.92      4.21 o 
   6  -2  10       62.55       66.35      4.37 o 
   7  -2  10        0.65        2.75      2.78 o 
   8  -2  10        0.72        1.67      4.42 o 
  10  -2  10        7.63       25.39     13.72 o 
  -9  -1  10        7.52        5.83      9.78 o 
  -8  -1  10       66.48       39.27      7.94 o 
  -7  -1  10      125.52      132.86      9.12 o 
  -6  -1  10        6.80        7.06      3.19 o 
  -5  -1  10       54.58       55.61      4.01 o 
  -4  -1  10        2.61        4.68      2.47 o 
  -3  -1  10        0.32        0.17      1.89 o 
  -2  -1  10      567.39      541.71     10.13 o 
  -1  -1  10     1666.59     1811.02     24.34 o 
   0  -1  10      190.77      234.95      5.87 o 
   1  -1  10      498.39      639.14      9.36 o 
   2  -1  10      122.51      127.55      3.54 o 
   3  -1  10       20.78       18.91      2.26 o 
   4  -1  10       20.61       14.47      2.16 o 
   5  -1  10       28.75       21.97      2.37 o 
   6  -1  10      189.87      193.66      5.71 o 
   7  -1  10       75.40       88.68      5.04 o 
   8  -1  10       44.32       58.70      6.62 o 
  -9   0  10        0.82        2.57      9.61 o 
  -8   0  10      183.15      177.75     19.90 o 
  -7   0  10        3.03        6.30      4.48 o 
  -6   0  10        0.23       -1.71      4.27 o 
  -5   0  10       46.46       55.15      3.70 o 
  -4   0  10      165.64      169.13      5.19 o 
  -3   0  10        1.00        1.39      1.69 o 
  -2   0  10     2733.41     2689.49     32.37 o 
  -1   0  10     4472.72     4521.18     56.36 o 
   0   0  10     1095.16     1154.21     16.37 o 
   1   0  10     2305.40     2694.99     31.87 o 
   2   0  10      605.51      677.09      9.55 o 
   3   0  10        1.83        3.56      1.60 o 
   4   0  10        4.63        1.82      1.88 o 
   5   0  10        0.86        0.49      1.94 o 
   6   0  10      358.27      365.58      8.05 o 
   7   0  10       12.22       10.64      3.19 o 
   8   0  10       13.77       13.60      4.88 o 
   9   0  10       51.91       95.89     14.92 o 
  -9   1  10        7.84       -7.67      8.25 o 
  -8   1  10       29.69       19.90      8.92 o 
  -7   1  10       23.64       28.21      5.04 o 
  -6   1  10        1.73       -0.46      3.43 o 
  -5   1  10       25.08       23.44      3.97 o 
  -4   1  10       26.20       25.02      3.06 o 
  -3   1  10        0.65        0.45      1.81 o 
  -2   1  10     1650.34     1661.52     21.29 o 
  -1   1  10      610.64      687.18     11.02 o 
   0   1  10      475.53      457.99      7.62 o 
   1   1  10      830.53      930.21     12.70 o 
   2   1  10       48.66       67.29      2.90 o 
   3   1  10      718.90      770.68     11.59 o 
   4   1  10        6.60        7.23      1.91 o 
   5   1  10       93.63      100.66      3.76 o 
   6   1  10       46.95       42.84      3.08 o 
   7   1  10        9.99       10.75      2.87 o 
   8   1  10       27.23       25.53      9.86 o 
   9   1  10       64.28       68.62      8.15 o 
  -9   2  10        1.11       -1.83      8.26 o 
  -8   2  10       13.87       16.93      8.36 o 
  -7   2  10        0.83        1.42      4.16 o 
  -6   2  10        2.51       -3.76      3.80 o 
  -5   2  10       35.73       32.33      3.66 o 
  -4   2  10        9.28        9.35      2.54 o 
  -3   2  10        1.95        1.07      2.11 o 
  -2   2  10      633.98      667.72      9.93 o 
  -1   2  10      710.81      715.05     10.81 o 
   0   2  10       44.15       52.76      2.82 o 
   1   2  10      108.34       84.49      3.90 o 
   2   2  10        5.10        7.10      1.69 o 
   3   2  10      342.75      296.70      6.46 o 
   4   2  10       12.19        7.31      2.28 o 
   5   2  10       35.65       33.00      2.91 o 
   6   2  10       21.46       25.02      2.99 o 
   7   2  10      185.00      182.07      5.68 o 
   8   2  10        0.22        0.24      7.55 o 
   9   2  10       12.56       14.29      6.26 o 
  10   2  10        1.10        1.20     10.64 o 
  -8   3  10       22.26       14.38     12.01 o 
  -7   3  10        0.03       -6.91      5.35 o 
  -6   3  10       59.33       55.35      7.73 o 
  -5   3  10      115.17      123.06      6.40 o 
  -4   3  10        0.17        0.90      2.50 o 
  -3   3  10      175.52      173.95      5.53 o 
  -2   3  10      611.25      659.36      9.34 o 
  -1   3  10       19.11        8.47      2.14 o 
   0   3  10       18.76       15.34      2.24 o 
   1   3  10        0.16       -1.05      1.71 o 
   2   3  10       23.88       24.93      2.12 o 
   3   3  10       77.94       64.49      2.67 o 
   4   3  10      381.00      376.64      6.75 o 
   5   3  10        7.85       12.03      2.69 o 
   6   3  10      949.15      923.03     18.24 o 
   7   3  10       24.34       19.27      6.18 o 
   8   3  10      185.79      206.36     11.66 o 
   9   3  10       72.24       86.88     10.29 o 
  10   3  10       23.12       32.94      9.78 o 
  -8   4  10        7.17       -0.07      9.61 o 
  -7   4  10        0.95        0.07      5.26 o 
  -6   4  10        0.28        2.77      5.35 o 
  -5   4  10      214.85      239.17     10.19 o 
  -4   4  10      366.57      395.65     14.03 o 
  -3   4  10      460.04      497.56      8.74 o 
  -2   4  10      158.17      187.85      5.27 o 
  -1   4  10       83.88       78.28      3.73 o 
   0   4  10       30.17       21.72      2.45 o 
   1   4  10       10.38        6.76      2.17 o 
   2   4  10        0.27       -1.92      1.90 o 
   3   4  10      106.76      128.13      4.21 o 
   4   4  10      682.67      673.40     11.63 o 
   5   4  10      472.27      504.86     12.07 o 
   6   4  10      105.72      112.39      6.37 o 
   7   4  10        0.24        6.05      5.01 o 
   8   4  10      309.77      320.01     21.53 o 
   9   4  10        5.46        8.52      5.74 o 
  10   4  10        5.21       -1.21      6.19 o 
  -8   5  10       12.24        5.57     11.66 o 
  -7   5  10        0.04       -7.06      5.13 o 
  -6   5  10        2.64       -1.44      5.20 o 
  -5   5  10       73.23       69.85      6.25 o 
  -4   5  10       44.62       47.43      7.33 o 
  -3   5  10        0.83       -0.95      2.94 o 
  -2   5  10      829.59      906.20     13.68 o 
  -1   5  10       24.21       28.30      2.69 o 
   0   5  10      221.26      245.65      6.25 o 
   1   5  10        9.92        9.77      2.35 o 
   2   5  10      411.66      414.66      8.57 o 
   3   5  10     1103.27     1160.88     20.02 o 
   4   5  10      265.04      276.16      7.20 o 
   5   5  10       64.26       70.37      5.14 o 
   6   5  10     1005.70      983.88     23.12 o 
   7   5  10      233.78      209.82     13.47 o 
   8   5  10      205.43      208.19     18.44 o 
   9   5  10        3.63       -1.20      5.84 o 
  10   5  10        6.61        8.82      7.04 o 
  -8   6  10        0.06       -8.73      8.33 o 
  -7   6  10        0.59        6.18      6.15 o 
  -6   6  10        0.83      -11.12      7.16 o 
  -5   6  10      166.45      157.01      8.60 o 
  -4   6  10        5.64       14.73      4.47 o 
  -3   6  10      350.21      347.93     13.11 o 
  -2   6  10      231.69      250.19      6.83 o 
  -1   6  10      125.37      138.64      5.18 o 
   0   6  10        8.24        9.10      2.38 o 
   1   6  10       14.22       20.03      4.37 o 
   2   6  10      643.21      690.18     12.49 o 
   3   6  10      172.17      184.72      6.49 o 
   4   6  10       98.46       77.88      3.82 o 
   5   6  10        0.05       -2.42      2.62 o 
   6   6  10        7.62        2.62      7.51 o 
   7   6  10      175.89      171.22     11.99 o 
   8   6  10        2.86        9.67     10.03 o 
   9   6  10        0.78        0.93      6.78 o 
  10   6  10       12.46        7.19      7.23 o 
  -7   7  10        6.79       12.67      6.85 o 
  -6   7  10       31.95       22.33      6.87 o 
  -5   7  10        8.03        3.10      7.84 o 
  -4   7  10        1.40       -3.93      3.81 o 
  -3   7  10       59.47       52.85      4.70 o 
  -2   7  10        3.66       -2.87      2.48 o 
  -1   7  10      139.02      139.33      5.61 o 
   0   7  10        3.29       -1.15      2.66 o 
   1   7  10      155.42      153.26      5.61 o 
   2   7  10      319.34      375.64      9.64 o 
   3   7  10       66.67       70.20      4.02 o 
   4   7  10      286.45      296.50      8.32 o 
   5   7  10       79.61       74.90      4.55 o 
   6   7  10      133.04      129.06      7.59 o 
   7   7  10       11.72       11.00      6.25 o 
   8   7  10        0.18      -10.57      5.46 o 
   9   7  10        0.90        5.79      6.72 o 
  -7   8  10       24.91       24.82      7.92 o 
  -6   8  10       89.35      100.80     10.17 o 
  -5   8  10        0.13       -5.68      5.36 o 
  -4   8  10        3.66        4.65      7.00 o 
  -3   8  10       92.25       98.68      7.61 o 
  -2   8  10       16.01       12.76      3.39 o 
  -1   8  10       20.99       22.34      3.68 o 
   0   8  10      196.64      197.55      7.34 o 
   1   8  10       77.62       72.23      4.98 o 
   2   8  10        8.51        9.18      2.99 o 
   3   8  10       20.24       21.23      3.77 o 
   4   8  10       13.28       15.02      3.49 o 
   5   8  10      253.25      243.79      9.10 o 
   6   8  10      146.03      149.74      8.39 o 
   7   8  10       18.01       24.54      7.21 o 
   8   8  10        4.37        5.14      9.26 o 
   9   8  10        4.26        7.45      7.13 o 
  -6   9  10      120.09      125.63     11.08 o 
  -5   9  10       52.90       54.58     11.41 o 
  -4   9  10       50.07       51.79      7.87 o 
  -3   9  10        2.72        3.44      5.37 o 
  -2   9  10        4.36       12.07      4.27 o 
  -1   9  10       20.65       18.02      3.62 o 
   0   9  10       15.57       16.11      3.82 o 
   1   9  10      306.27      292.14     10.65 o 
   2   9  10        7.73       -1.43      3.14 o 
   3   9  10        6.77        9.42      3.34 o 
   4   9  10       45.47       55.35      3.82 o 
   5   9  10       66.86       80.51      6.23 o 
   6   9  10       59.01       39.24     16.38 o 
   7   9  10       60.45       50.50      8.98 o 
   8   9  10        8.39       18.82      7.64 o 
   9   9  10        3.93       13.57      7.95 o 
  -6  10  10        2.94       -4.86      8.77 o 
  -5  10  10       80.64       77.84      9.76 o 
  -4  10  10        0.02       -3.00      5.61 o 
  -3  10  10       78.07       99.55      7.31 o 
  -2  10  10      238.99      229.88     10.14 o 
  -1  10  10      129.43      111.90      6.34 o 
   0  10  10        6.34       10.50      3.59 o 
   1  10  10       41.38       51.20      4.91 o 
   2  10  10        3.74        4.77      2.79 o 
   3  10  10        1.38       -1.19      3.38 o 
   4  10  10       69.90       73.14      4.91 o 
   5  10  10     1248.79     1240.55     30.74 o 
   6  10  10        9.83       12.12     12.69 o 
   7  10  10        1.24        4.09      6.78 o 
   8  10  10        7.49        1.88      7.34 o 
   9  10  10        0.98        4.08     15.52 o 
  -5  11  10       99.81       86.81     24.44 o 
  -4  11  10        0.00        5.22      5.76 o 
  -3  11  10      101.50      107.33     14.02 o 
  -2  11  10        4.45        2.52      4.68 o 
  -1  11  10        7.01        5.98      3.88 o 
   0  11  10       60.61       52.49      4.86 o 
   1  11  10      293.31      282.57      8.46 o 
   2  11  10      187.54      207.53      7.07 o 
   3  11  10       19.71       13.16      3.85 o 
   4  11  10       50.60       45.42      5.71 o 
   5  11  10      120.10      118.72      9.28 o 
   6  11  10       64.00       63.41     12.95 o 
   7  11  10        0.44        7.11      7.03 o 
   8  11  10        0.07       -9.78      7.25 o 
  -5  12  10       26.77       21.44     16.30 o 
  -4  12  10       46.89       44.31      8.71 o 
  -3  12  10       30.48       37.18      6.91 o 
  -2  12  10       19.56       22.31      5.90 o 
  -1  12  10        9.23        3.91      4.05 o 
   0  12  10        5.53        5.69      3.49 o 
   1  12  10      197.85      202.03      8.64 o 
   2  12  10       41.33       53.56      5.44 o 
   3  12  10       16.39        9.55      4.64 o 
   4  12  10        0.85       10.51      5.35 o 
   5  12  10        9.48        6.96      6.94 o 
   6  12  10        4.91        3.86     18.35 o 
   7  12  10        0.77        0.65      7.27 o 
   8  12  10        5.84       14.92     12.87 o 
  -4  13  10        9.37       20.95     10.98 o 
  -3  13  10        3.78       11.62      7.19 o 
  -2  13  10        2.81        9.49     10.77 o 
  -1  13  10        6.38        6.64      4.30 o 
   0  13  10        5.47       -0.60      5.42 o 
   1  13  10       23.95       36.13      6.64 o 
   2  13  10       31.44       28.68      6.54 o 
   3  13  10       26.82       41.62      7.41 o 
   4  13  10        4.23       -3.09      6.31 o 
   5  13  10        0.05        6.18      7.62 o 
   6  13  10        9.87       15.96     19.56 o 
   7  13  10        8.52       21.34     10.81 o 
  -3  14  10        5.77       15.63     10.31 o 
  -2  14  10        9.85        8.28     11.49 o 
  -1  14  10        4.30        4.52     16.12 o 
   0  14  10        0.18        0.65      7.14 o 
   1  14  10        2.39        5.81      5.94 o 
   2  14  10       37.22       45.30      5.73 o 
   3  14  10        9.62        6.12     10.00 o 
   4  14  10        5.89       -7.91     12.95 o 
   5  14  10       24.03       34.00      9.37 o 
   6  14  10        5.09      -14.97      7.55 o 
  -1  15  10       22.75       31.44     10.50 o 
   0  15  10       22.95       52.05     19.98 o 
   1  15  10        5.52        8.64      8.41 o 
   2  15  10       30.38       29.02      9.31 o 
   3  15  10       54.62       79.95     11.56 o 
   4  15  10        7.20       24.92      9.14 o 
   5  15  10       28.82       63.76     11.40 o 
  -4 -14  11       20.28       20.76     12.52 o 
  -3 -14  11       40.08       79.42     15.78 o 
  -2 -14  11        1.36      -17.33     11.66 o 
  -1 -14  11       15.80        1.20      8.17 o 
   0 -14  11       47.05       60.25     19.74 o 
   1 -14  11       35.86       38.00     11.34 o 
   2 -14  11        8.41        2.92     12.69 o 
  -5 -13  11       14.21       24.22      8.90 o 
  -4 -13  11        0.96       11.38      7.70 o 
  -3 -13  11        7.85        2.48      5.49 o 
  -2 -13  11        3.00        4.12      5.00 o 
  -1 -13  11        0.59        2.18      5.01 o 
   0 -13  11        0.01        3.90      6.23 o 
   1 -13  11        5.74        8.32      6.41 o 
   2 -13  11        6.10       -8.52      9.86 o 
   3 -13  11        0.25        5.83     11.84 o 
   4 -13  11       13.65       30.02     13.89 o 
  -6 -12  11        0.20        0.17     10.46 o 
  -5 -12  11       58.75      101.03     16.64 o 
  -4 -12  11       93.12      104.96     11.40 o 
  -3 -12  11        6.57       11.87      4.53 o 
  -2 -12  11       30.33       34.43      4.69 o 
  -1 -12  11       24.56       13.87      4.49 o 
   0 -12  11        6.83        7.15      4.92 o 
   1 -12  11        2.41        0.44      4.68 o 
   2 -12  11       17.36        9.86      6.03 o 
   3 -12  11       21.62       12.55      8.49 o 
   4 -12  11        6.18       28.30     12.87 o 
   5 -12  11        3.13       -8.06     11.32 o 
  -6 -11  11       19.01       30.36     13.38 o 
  -5 -11  11        6.78       13.04     10.46 o 
  -4 -11  11        3.31        3.36      5.34 o 
  -3 -11  11       86.60       85.54      8.48 o 
  -2 -11  11        0.37       -1.24      3.40 o 
  -1 -11  11       16.30       16.80      4.37 o 
   0 -11  11        3.61        4.46      3.74 o 
   1 -11  11        0.00       -2.75      4.22 o 
   2 -11  11       12.10       11.73      4.71 o 
   3 -11  11       10.29       17.54      6.14 o 
   4 -11  11        2.45        2.67      7.91 o 
   5 -11  11       93.48      100.18     15.78 o 
   6 -11  11        5.76       14.24     11.49 o 
  -7 -10  11        0.07      -16.98      9.61 o 
  -6 -10  11        7.03       -1.20      9.43 o 
  -5 -10  11        5.22        5.99      8.66 o 
  -4 -10  11      183.02      201.85     14.26 o 
  -3 -10  11       75.47       71.69      5.59 o 
  -2 -10  11       24.11       19.94      4.24 o 
  -1 -10  11       97.84       83.39      7.63 o 
   0 -10  11        0.05        0.79      3.41 o 
   1 -10  11       18.50       16.22      4.58 o 
   2 -10  11       41.17       27.13      5.01 o 
   3 -10  11       18.67       21.94      4.82 o 
   4 -10  11       29.99       36.45      6.62 o 
   5 -10  11       33.43       40.05      9.93 o 
  -7  -9  11        2.22       -7.55      9.26 o 
  -6  -9  11       25.79       31.90      8.37 o 
  -5  -9  11       92.22       96.61     11.04 o 
  -4  -9  11      160.76      174.40     10.66 o 
  -3  -9  11        7.36        9.38      3.59 o 
  -2  -9  11       54.71       51.46      5.69 o 
  -1  -9  11       13.49       10.68      5.00 o 
   0  -9  11       65.32       72.13      5.16 o 
   1  -9  11        3.13       -0.39      3.43 o 
   2  -9  11        1.03       -2.34      3.96 o 
   3  -9  11       21.24       21.76      4.95 o 
   4  -9  11        1.26       -0.05      5.51 o 
   5  -9  11       25.52       26.75      6.22 o 
   6  -9  11        2.49        9.36      6.25 o 
   7  -9  11        5.47       13.04     10.12 o 
  -8  -8  11        4.51        9.78     11.84 o 
  -7  -8  11        0.06        2.96      7.51 o 
  -6  -8  11        0.02       -0.32      7.38 o 
  -5  -8  11       78.44       79.47      9.76 o 
  -4  -8  11      118.63      125.08      6.13 o 
  -3  -8  11       30.49       33.02      4.86 o 
  -2  -8  11       25.14       28.66      4.58 o 
  -1  -8  11        1.53        2.13      3.71 o 
   0  -8  11        9.98        4.72      5.70 o 
   1  -8  11      160.17      143.21      8.63 o 
   2  -8  11       41.41       50.30      6.40 o 
   3  -8  11      961.87      977.40     23.78 o 
   4  -8  11       36.77       33.28      9.18 o 
   5  -8  11      148.22      141.65     10.67 o 
   6  -8  11        0.15        6.68      5.12 o 
   7  -8  11       29.07       39.86      8.06 o 
  -8  -7  11       43.56       59.87     14.07 o 
  -7  -7  11       37.25       23.75      8.36 o 
  -6  -7  11        2.19        4.80      5.14 o 
  -5  -7  11        0.00        1.92      5.82 o 
  -4  -7  11      152.01      148.05      7.65 o 
  -3  -7  11      355.05      359.38     11.35 o 
  -2  -7  11      177.40      170.03      8.09 o 
  -1  -7  11      129.37      119.20      6.86 o 
   0  -7  11       55.45       55.10      7.50 o 
   1  -7  11      146.84      133.67      5.79 o 
   2  -7  11      839.15      834.87     21.12 o 
   3  -7  11      333.42      325.52     11.39 o 
   4  -7  11       94.03       77.06      8.00 o 
   5  -7  11       31.64       39.78      6.67 o 
   6  -7  11       17.01       29.23     10.89 o 
   7  -7  11        4.17       24.94      5.79 o 
   8  -7  11        4.00       18.87      8.41 o 
  -8  -6  11        0.10       -0.58      7.55 o 
  -7  -6  11       55.48       66.20      9.88 o 
  -6  -6  11       36.25       37.97      6.25 o 
  -5  -6  11        1.73        6.83     14.41 o 
  -4  -6  11      102.74      107.32      9.41 o 
  -3  -6  11      486.07      493.99     13.18 o 
  -2  -6  11      367.06      367.11      9.77 o 
  -1  -6  11       18.99       18.39      3.42 o 
   0  -6  11      421.44      439.63     10.53 o 
   1  -6  11      459.04      477.57     10.76 o 
   2  -6  11     1303.38     1274.44     21.51 o 
   3  -6  11     2728.34     2644.21     52.94 o 
   4  -6  11     1331.73     1278.70     27.99 o 
   5  -6  11        6.95       10.55      5.09 o 
   6  -6  11      129.41      144.42      9.56 o 
   7  -6  11        1.01       -1.16      4.73 o 
   8  -6  11        0.05       16.81      7.38 o 
  -8  -5  11        0.09       -1.09      6.80 o 
  -7  -5  11       17.86       27.01      8.06 o 
  -6  -5  11        2.83       -3.28      5.75 o 
  -5  -5  11       51.96       48.33      4.06 o 
  -4  -5  11        3.08        1.41      3.56 o 
  -3  -5  11      207.72      197.89      7.34 o 
  -2  -5  11      346.02      335.76      9.62 o 
  -1  -5  11       33.60       21.79      2.99 o 
   0  -5  11       49.32       37.71      3.60 o 
   1  -5  11      102.24      102.17      4.90 o 
   2  -5  11      750.91      748.22     12.64 o 
   3  -5  11      775.38      779.31     13.38 o 
   4  -5  11      147.01      148.66      5.06 o 
   5  -5  11      133.12      159.05     14.16 o 
   6  -5  11       78.38       68.62      5.51 o 
   7  -5  11        6.36        3.27      6.95 o 
   8  -5  11       15.67       12.35      6.69 o 
  -9  -4  11        0.12       -8.30      7.89 o 
  -8  -4  11        3.77        4.55      6.96 o 
  -7  -4  11        6.26        9.87      5.01 o 
  -6  -4  11       37.96       35.22      5.03 o 
  -5  -4  11       16.10       23.79      3.61 o 
  -4  -4  11       74.59       71.35      7.92 o 
  -3  -4  11       20.40       19.80      3.43 o 
  -2  -4  11        0.96        2.32      2.44 o 
  -1  -4  11      262.28      243.63     12.15 o 
   0  -4  11      196.32      225.91      6.14 o 
   1  -4  11        6.91       10.99      2.30 o 
   2  -4  11       56.06       63.76      2.84 o 
   3  -4  11        2.23        3.47      2.14 o 
   4  -4  11       55.64       51.45      3.55 o 
   5  -4  11       36.04       43.07      4.95 o 
   6  -4  11       34.03       31.91      5.50 o 
   7  -4  11       13.99        7.75      4.12 o 
   8  -4  11        7.62        3.43      5.49 o 
  -9  -3  11       15.89       16.30     10.81 o 
  -8  -3  11        0.00       25.73     12.69 o 
  -7  -3  11        0.01       -0.55      4.62 o 
  -6  -3  11       50.72       46.82      5.25 o 
  -5  -3  11      137.96      152.56      6.67 o 
  -4  -3  11       38.55       27.16      4.43 o 
  -3  -3  11        7.02        8.31      2.63 o 
  -2  -3  11       84.98       85.18      4.95 o 
  -1  -3  11        0.85        0.70      2.29 o 
   0  -3  11      842.40      853.79     13.20 o 
   1  -3  11       24.56       13.65      2.19 o 
   2  -3  11       39.94       30.63      2.36 o 
   3  -3  11       65.00       74.76      3.42 o 
   4  -3  11       61.74       70.51      3.84 o 
   5  -3  11       34.07       32.26      3.04 o 
   6  -3  11       11.13        6.97      3.32 o 
   7  -3  11        0.86       -0.73      5.35 o 
   8  -3  11       22.75       25.39      6.18 o 
  -9  -2  11       18.09       21.78     11.32 o 
  -8  -2  11       68.20       72.92      9.96 o 
  -7  -2  11        0.62       -0.26      4.77 o 
  -6  -2  11       52.53       61.46      7.80 o 
  -5  -2  11        8.37        9.06      3.38 o 
  -4  -2  11        2.24        1.09      2.94 o 
  -3  -2  11       14.07       16.34      2.79 o 
  -2  -2  11        0.92       -1.37      2.15 o 
  -1  -2  11      277.15      292.52      6.47 o 
   0  -2  11      585.20      642.65     10.55 o 
   1  -2  11       23.86       25.97      2.31 o 
   2  -2  11       43.79       52.16      2.55 o 
   3  -2  11        0.28       -0.04      1.73 o 
   4  -2  11        1.47        2.97      2.06 o 
   5  -2  11        5.60        4.15      3.02 o 
   6  -2  11       34.56       32.59      3.64 o 
   7  -2  11       35.94       30.50      4.11 o 
   8  -2  11        0.77        2.62      4.22 o 
  -9  -1  11       71.52       59.69     13.21 o 
  -8  -1  11        4.70        3.71      6.95 o 
  -7  -1  11       64.68       69.77      9.73 o 
  -6  -1  11       17.71       17.55      4.31 o 
  -5  -1  11        3.50        3.09      3.16 o 
  -4  -1  11       50.08       58.46      4.59 o 
  -3  -1  11       45.70       52.52      3.50 o 
  -2  -1  11      228.74      234.78      6.37 o 
  -1  -1  11      882.91      935.79     14.22 o 
   0  -1  11     1291.66     1301.50     18.28 o 
   1  -1  11      782.29      858.50     12.80 o 
   2  -1  11     1832.82     1982.38     25.94 o 
   3  -1  11        0.17       -2.50      1.86 o 
   4  -1  11        1.99        1.11      2.04 o 
   5  -1  11      112.15      107.51      4.48 o 
   6  -1  11       10.49       17.13      3.27 o 
   7  -1  11      102.93      104.34      5.98 o 
   8  -1  11       15.89       17.48      4.01 o 
  -9   0  11        0.28       -1.20     10.12 o 
  -8   0  11       82.50       86.90     19.90 o 
  -7   0  11        5.79        3.18      4.84 o 
  -6   0  11        0.54       -0.02      3.16 o 
  -5   0  11       28.07       39.92      4.22 o 
  -4   0  11        8.61        5.03      2.61 o 
  -3   0  11       11.10        5.79      3.62 o 
  -2   0  11        4.66        1.42      2.08 o 
  -1   0  11       10.37        7.59      2.91 o 
   0   0  11     1056.02     1179.11     16.94 o 
   1   0  11     1967.13     2118.38     27.94 o 
   2   0  11      776.32      739.15     10.49 o 
   3   0  11      178.64      207.21      5.00 o 
   4   0  11       12.74        9.43      2.25 o 
   5   0  11       59.25       65.81      3.56 o 
   6   0  11        1.76        4.59      2.56 o 
   7   0  11       12.74        9.74      3.19 o 
   8   0  11       67.79       69.14      5.56 o 
   9   0  11       10.77       12.55      5.07 o 
  -9   1  11       36.78       26.76     11.49 o 
  -8   1  11       16.33       11.80      8.75 o 
  -7   1  11       27.63       32.20      5.53 o 
  -6   1  11        0.12        4.33      3.64 o 
  -5   1  11        8.47        3.74      3.60 o 
  -4   1  11       13.94       14.81      3.05 o 
  -3   1  11       91.53       92.04      4.24 o 
  -2   1  11     1413.97     1463.59     20.58 o 
  -1   1  11     3976.71     3937.58     49.74 o 
   0   1  11      129.78      162.58      4.77 o 
   1   1  11       83.92       66.77      3.03 o 
   2   1  11       45.11       47.94      2.74 o 
   3   1  11      313.86      313.16      5.31 o 
   4   1  11       38.63       33.71      2.64 o 
   5   1  11      300.97      284.83      6.44 o 
   6   1  11       49.23       51.45      4.75 o 
   7   1  11        0.86        2.65      4.02 o 
   8   1  11      138.03      119.38      8.65 o 
   9   1  11       35.08       35.97      6.20 o 
  -8   2  11        1.93       -3.18      7.57 o 
  -7   2  11        4.81        5.18      4.58 o 
  -6   2  11        3.70       -1.69      4.97 o 
  -5   2  11       43.69       46.45      6.33 o 
  -4   2  11      226.55      220.57      6.32 o 
  -3   2  11       90.39       78.32      4.37 o 
  -2   2  11      289.78      274.23      8.36 o 
  -1   2  11     2266.75     2296.55     28.90 o 
   0   2  11        1.43       -1.09      1.79 o 
   1   2  11       84.86       70.25      3.32 o 
   2   2  11      124.08      101.14      3.46 o 
   3   2  11      115.97      113.44      3.96 o 
   4   2  11       81.51       85.88      3.42 o 
   5   2  11       66.60       70.71      3.92 o 
   6   2  11        2.21       -0.49      2.96 o 
   7   2  11      167.42      181.20      8.00 o 
   8   2  11      116.69      128.99      9.39 o 
   9   2  11      118.64      160.01     10.82 o 
  10   2  11        0.05        6.67      6.00 o 
  -8   3  11        0.21      -16.97      8.92 o 
  -7   3  11       32.99       27.22      8.22 o 
  -6   3  11        1.75       -0.71      4.26 o 
  -5   3  11        8.95        9.95      4.38 o 
  -4   3  11      384.90      403.99     11.54 o 
  -3   3  11        8.69        5.90      2.68 o 
  -2   3  11      159.35      149.09      4.69 o 
  -1   3  11      143.60      128.52      6.41 o 
   0   3  11       58.44       50.10      3.21 o 
   1   3  11        9.63        6.98      2.09 o 
   2   3  11      201.08      252.97      5.84 o 
   3   3  11       97.98      114.83      3.73 o 
   4   3  11       28.20       27.24      2.26 o 
   5   3  11      141.43      128.94      5.07 o 
   6   3  11      719.83      762.20     18.80 o 
   7   3  11       32.04       39.52      6.57 o 
   8   3  11       48.88       60.34     14.75 o 
   9   3  11       18.65       28.57      7.46 o 
  10   3  11        0.94       -2.21      6.12 o 
  -8   4  11        3.59       12.36      8.76 o 
  -7   4  11        0.08        1.41      5.50 o 
  -6   4  11       69.07       84.24     11.96 o 
  -5   4  11        1.80       -0.12      4.51 o 
  -4   4  11      368.11      394.41     11.72 o 
  -3   4  11      824.77      779.76     14.56 o 
  -2   4  11        4.38        2.94      2.27 o 
  -1   4  11        6.52        2.04      2.16 o 
   0   4  11      108.45       97.43      5.47 o 
   1   4  11      216.59      228.69      7.44 o 
   2   4  11       34.38       26.97      2.77 o 
   3   4  11     1482.98     1530.45     22.85 o 
   4   4  11      297.27      297.13      8.90 o 
   5   4  11       38.00       41.60      3.80 o 
   6   4  11       61.64       65.34      5.75 o 
   7   4  11       22.85       30.96      6.63 o 
   8   4  11       11.10        3.96      5.78 o 
   9   4  11        8.28        5.32      5.96 o 
  10   4  11        0.04        8.44      6.66 o 
  -8   5  11        0.86       -6.67      7.98 o 
  -7   5  11        0.12       -7.33      5.52 o 
  -6   5  11        9.61       13.12      6.07 o 
  -5   5  11       13.54        9.98      5.66 o 
  -4   5  11       35.03       46.18      5.65 o 
  -3   5  11       19.79       17.51      3.89 o 
  -2   5  11       91.02       97.16      4.95 o 
  -1   5  11      922.32      877.98     13.56 o 
   0   5  11      691.81      708.88     12.09 o 
   1   5  11      246.00      259.65      6.42 o 
   2   5  11       69.88       73.00      4.77 o 
   3   5  11      338.22      362.08     10.84 o 
   4   5  11      103.97      102.38      4.25 o 
   5   5  11       30.67       22.29      3.13 o 
   6   5  11     1689.55     1694.36     36.44 o 
   7   5  11      285.69      278.58     14.18 o 
   8   5  11        2.63      -12.39     10.12 o 
   9   5  11       12.34        3.27      7.63 o 
  10   5  11       34.41       31.33      8.28 o 
  -7   6  11        0.02      -10.24      5.60 o 
  -6   6  11       18.26       18.89      6.38 o 
  -5   6  11       16.69        9.16      5.78 o 
  -4   6  11        0.28       -0.81      5.14 o 
  -3   6  11      225.14      213.95     10.13 o 
  -2   6  11       15.60       12.79      2.98 o 
  -1   6  11      341.39      355.78      8.59 o 
   0   6  11       95.59      102.87      4.87 o 
   1   6  11      116.83      128.79      5.01 o 
   2   6  11      711.59      726.28     13.24 o 
   3   6  11        2.94        0.52      2.68 o 
   4   6  11      132.90      127.93      5.43 o 
   5   6  11        2.10       -5.53      2.76 o 
   6   6  11        3.16       -0.28      3.58 o 
   7   6  11      236.24      218.19     33.11 o 
   8   6  11       79.21       85.93      9.72 o 
   9   6  11       11.74       14.94      7.13 o 
  10   6  11       13.75       30.36     13.72 o 
  -7   7  11       12.61       16.67      7.02 o 
  -6   7  11       10.48        5.51      8.66 o 
  -5   7  11       20.45       18.21      6.31 o 
  -4   7  11       59.89       62.04      7.54 o 
  -3   7  11      170.16      173.55     13.38 o 
  -2   7  11       12.37       15.50      3.35 o 
  -1   7  11       97.84       92.46      6.37 o 
   0   7  11      334.60      351.06      9.52 o 
   1   7  11       10.20       12.51      3.03 o 
   2   7  11      170.96      182.87      8.17 o 
   3   7  11       72.03       74.62      4.23 o 
   4   7  11       39.75       36.77      3.83 o 
   5   7  11      145.14      139.93      6.02 o 
   6   7  11       13.12       13.21      4.16 o 
   7   7  11       27.87       33.65      7.50 o 
   8   7  11       33.57       22.34      7.17 o 
   9   7  11        9.13       11.59      7.21 o 
  -7   8  11        0.02       -1.63      9.07 o 
  -6   8  11        2.75        1.93      6.37 o 
  -5   8  11       36.29       30.35      7.30 o 
  -4   8  11       16.49       10.86      5.85 o 
  -3   8  11        5.98        5.09      4.04 o 
  -2   8  11      122.15      126.73      7.00 o 
  -1   8  11      108.84      100.60      7.01 o 
   0   8  11      104.99      102.90      5.93 o 
   1   8  11      259.04      257.08      8.54 o 
   2   8  11      114.74      103.09      5.73 o 
   3   8  11      138.19      130.09      6.08 o 
   4   8  11        4.76       -0.25      3.44 o 
   5   8  11       34.17       32.92      6.91 o 
   6   8  11       14.36       10.99      4.43 o 
   7   8  11       13.74       20.09      6.95 o 
   8   8  11       19.59        9.57     14.32 o 
   9   8  11       16.39       20.41      8.20 o 
  -6   9  11       95.25       74.79     12.65 o 
  -5   9  11       73.61       73.32     12.67 o 
  -4   9  11       27.32       26.80      8.56 o 
  -3   9  11        2.30        3.19      4.09 o 
  -2   9  11      112.88       97.72      7.07 o 
  -1   9  11       13.35        9.48      3.52 o 
   0   9  11       90.10       90.14      5.77 o 
   1   9  11       15.62       16.78      3.89 o 
   2   9  11       35.82       30.22      4.28 o 
   3   9  11       26.73       23.48      3.85 o 
   4   9  11      434.45      404.65     10.93 o 
   5   9  11       49.24       46.47      5.32 o 
   6   9  11       17.35       24.25      7.46 o 
   7   9  11        2.12        5.12      6.50 o 
   8   9  11       26.14       28.79      8.33 o 
   9   9  11       30.26       46.06     10.05 o 
  -6  10  11        0.01      -12.38      9.16 o 
  -5  10  11       44.66       45.05     15.18 o 
  -4  10  11       36.70       41.36      7.97 o 
  -3  10  11       40.42       28.67      9.09 o 
  -2  10  11        3.41       -1.98      4.44 o 
  -1  10  11       74.06       65.86      5.33 o 
   0  10  11       45.34       47.03      4.89 o 
   1  10  11       40.14       31.76      4.48 o 
   2  10  11       55.89       56.01      4.44 o 
   3  10  11      236.29      225.59      8.44 o 
   4  10  11       18.88        4.98      4.10 o 
   5  10  11        0.00        3.59      5.37 o 
   6  10  11       63.73       83.82     10.59 o 
   7  10  11       11.47       11.01      7.58 o 
   8  10  11       15.89       28.55      9.11 o 
  -5  11  11       58.01       57.65     11.77 o 
  -4  11  11       36.40       36.19     14.92 o 
  -3  11  11        5.15       10.86      8.26 o 
  -2  11  11       24.47       11.92      5.17 o 
  -1  11  11      195.00      173.39      9.66 o 
   0  11  11        9.67        8.63      3.92 o 
   1  11  11       97.40      106.50      5.81 o 
   2  11  11      101.96      105.78      5.39 o 
   3  11  11        5.52       -1.28      3.53 o 
   4  11  11      221.94      211.37     10.00 o 
   5  11  11       11.23       18.15      5.55 o 
   6  11  11       79.53       90.41     16.81 o 
   7  11  11       24.83       34.28      9.09 o 
   8  11  11        5.06       -6.19      7.30 o 
  -4  12  11        8.42        4.98      7.53 o 
  -3  12  11       17.73       15.62     16.74 o 
  -2  12  11       18.02       14.09      5.64 o 
  -1  12  11       45.10       49.45      5.61 o 
   0  12  11        4.32        3.81      4.08 o 
   1  12  11      243.79      245.44     14.15 o 
   2  12  11        0.02       -2.37      3.84 o 
   3  12  11       20.38       13.85      4.34 o 
   4  12  11       27.48       21.96      8.65 o 
   5  12  11        2.01        8.05      7.23 o 
   6  12  11        0.15        2.76      7.22 o 
   7  12  11       31.72       28.91      9.39 o 
  -3  13  11       13.30       14.51      7.23 o 
  -2  13  11        0.25        2.32      7.82 o 
  -1  13  11        8.83       14.11      5.28 o 
   0  13  11        1.82       -0.63      4.88 o 
   1  13  11        4.43        3.38      4.29 o 
   2  13  11        0.03       -4.16      5.06 o 
   3  13  11       14.03       18.46      5.50 o 
   4  13  11        3.70       10.26      6.10 o 
   5  13  11       25.05       37.05     10.55 o 
   6  13  11       38.65       24.75      8.97 o 
   7  13  11        1.89        6.69      8.76 o 
  -2  14  11       58.00       55.55     12.23 o 
  -1  14  11        4.09       -4.63      8.28 o 
   0  14  11        1.51        0.20      9.71 o 
   1  14  11       15.80       11.53      5.68 o 
   2  14  11       12.32       10.98      4.79 o 
   3  14  11        1.63        8.18      5.49 o 
   4  14  11        0.01       -6.96      6.97 o 
   5  14  11        0.66       -6.55      7.01 o 
   6  14  11        0.75        6.54      8.64 o 
  -1  15  11        0.51       -0.37      9.09 o 
   0  15  11        3.86       14.60      9.76 o 
   1  15  11        6.61       22.74      7.27 o 
   2  15  11       33.96       46.26     10.71 o 
   3  15  11        0.09        3.74      7.98 o 
   4  15  11       43.50       73.60     11.94 o 
  -3 -14  12       18.56       19.56     12.35 o 
  -2 -14  12        0.67       17.67     13.72 o 
  -1 -14  12        0.15       -4.97     12.69 o 
   0 -14  12       23.19       35.19      8.47 o 
   1 -14  12       16.63       25.00     10.98 o 
   2 -14  12        4.61        3.77     12.69 o 
  -4 -13  12       11.93        3.42      7.44 o 
  -3 -13  12        1.09       -6.70      5.23 o 
  -2 -13  12       12.50        9.97      5.43 o 
  -1 -13  12        0.17       -5.63      5.62 o 
   0 -13  12        5.35       16.54      6.66 o 
   1 -13  12        8.99        9.81      6.54 o 
   2 -13  12       16.84       12.64      9.03 o 
   3 -13  12       14.04       -2.74     12.35 o 
  -5 -12  12        7.04       -1.89     10.29 o 
  -4 -12  12       33.44       35.34     12.18 o 
  -3 -12  12        0.25        5.67      4.49 o 
  -2 -12  12        9.18       13.67      4.14 o 
  -1 -12  12       10.59        7.45      4.54 o 
   0 -12  12        9.81       14.68      5.31 o 
   1 -12  12        6.26        4.94      5.91 o 
   2 -12  12        3.01       18.65      6.53 o 
   3 -12  12        0.01        8.85      9.61 o 
   4 -12  12        3.23       -5.49     10.64 o 
  -6 -11  12       17.53        7.89     11.49 o 
  -5 -11  12       79.72      119.22     17.33 o 
  -4 -11  12       56.12       50.94     11.04 o 
  -3 -11  12        2.03        1.90      4.93 o 
  -2 -11  12       37.45       40.80      4.75 o 
  -1 -11  12        3.14        1.72      3.33 o 
   0 -11  12       10.96        8.73      4.14 o 
   1 -11  12       11.28        7.73      4.68 o 
   2 -11  12       97.12      113.43      8.27 o 
   3 -11  12       19.56       20.63      8.21 o 
   4 -11  12       15.65       31.91     12.18 o 
   5 -11  12       73.80       58.49     14.41 o 
  -7 -10  12        0.70      -14.24     10.46 o 
  -6 -10  12        8.56       12.87     11.15 o 
  -5 -10  12       24.78       16.49      8.17 o 
  -4 -10  12       85.25       86.20      8.64 o 
  -3 -10  12       23.96       28.35      4.55 o 
  -2 -10  12       31.30       30.35      4.61 o 
  -1 -10  12      131.81      136.09      7.20 o 
   0 -10  12       74.22       77.65      6.42 o 
   1 -10  12       63.93       58.25      7.00 o 
   2 -10  12       17.18       19.26      5.47 o 
   3 -10  12        3.25        2.63      4.71 o 
   4 -10  12        1.99        3.04      7.09 o 
   5 -10  12       25.80       25.73     11.49 o 
   6 -10  12        1.36        2.57     10.46 o 
  -7  -9  12        0.14       -1.72     10.29 o 
  -6  -9  12        2.19        6.77     11.06 o 
  -5  -9  12       34.10       36.26      8.47 o 
  -4  -9  12      111.38      118.50      9.29 o 
  -3  -9  12       59.57       65.43      5.35 o 
  -2  -9  12       27.04       17.04      4.64 o 
  -1  -9  12       28.11       29.80      8.76 o 
   0  -9  12       24.11       25.44      4.03 o 
   1  -9  12       27.79       24.41      5.30 o 
   2  -9  12        4.73       -0.05      4.26 o 
   3  -9  12      108.71      106.22      7.80 o 
   4  -9  12        8.65       10.29      9.43 o 
   5  -9  12        9.61       10.29      6.39 o 
   6  -9  12       40.10       46.58      8.37 o 
   7  -9  12       10.90        7.72      9.78 o 
  -8  -8  12        4.86      -11.84     10.81 o 
  -7  -8  12        1.15      -12.87      9.43 o 
  -6  -8  12        0.19       -9.56      4.87 o 
  -5  -8  12       55.45       53.75      8.96 o 
  -4  -8  12      278.79      332.68     13.43 o 
  -3  -8  12        1.63        0.42      5.45 o 
  -2  -8  12       65.25       69.07      7.28 o 
  -1  -8  12       46.08       40.01      5.42 o 
   0  -8  12       26.77       19.36      6.47 o 
   1  -8  12      148.17      166.07     12.50 o 
   2  -8  12       34.80       33.05      5.37 o 
   3  -8  12       12.81       11.94      4.47 o 
   4  -8  12       11.63       10.84      4.07 o 
   5  -8  12        5.24        5.81      5.81 o 
   6  -8  12        0.00       -2.10      5.75 o 
   7  -8  12        2.10        6.87      8.92 o 
  -8  -7  12        2.83        8.58     11.32 o 
  -7  -7  12       64.51       54.45     10.22 o 
  -6  -7  12        2.69       -3.10      4.90 o 
  -5  -7  12        7.59        1.48      6.29 o 
  -4  -7  12       93.85       92.14      6.36 o 
  -3  -7  12        0.03        4.22      4.63 o 
  -2  -7  12        6.67        7.44      4.12 o 
  -1  -7  12      117.21      112.97      6.92 o 
   0  -7  12       25.79       28.66      4.88 o 
   1  -7  12       98.98      108.39      5.51 o 
   2  -7  12      586.49      541.39     12.96 o 
   3  -7  12      114.90      111.36      7.84 o 
   4  -7  12      146.77      131.42     10.84 o 
   5  -7  12      103.38       91.49      8.84 o 
   6  -7  12        9.95       23.10      6.35 o 
   7  -7  12       34.71       41.25      7.40 o 
   8  -7  12       13.14        8.92      8.58 o 
  -8  -6  12        5.96       -9.09      9.95 o 
  -7  -6  12       25.30       25.74      8.21 o 
  -6  -6  12       16.01       21.37      5.96 o 
  -5  -6  12        0.47       -0.49      4.67 o 
  -4  -6  12       14.65       16.11      4.06 o 
  -3  -6  12      105.21      103.27      6.66 o 
  -2  -6  12       76.28       77.60      6.13 o 
  -1  -6  12     2220.86     2158.76     38.99 o 
   0  -6  12       56.92       51.79      4.47 o 
   1  -6  12        1.10        2.97      2.99 o 
   2  -6  12     1483.87     1490.64     24.85 o 
   3  -6  12       21.68       28.38      4.14 o 
   4  -6  12        2.90        6.30      3.72 o 
   5  -6  12       18.94       20.60      4.65 o 
   6  -6  12       79.46       67.82      7.56 o 
   7  -6  12        6.10       15.87      7.20 o 
   8  -6  12        1.23        9.78      7.89 o 
  -8  -5  12        2.11        7.82      7.78 o 
  -7  -5  12       13.65       11.83     10.29 o 
  -6  -5  12       13.57        7.77      5.25 o 
  -5  -5  12       56.77       48.66      6.47 o 
  -4  -5  12      143.79      138.31      8.01 o 
  -3  -5  12       74.19       65.06      4.98 o 
  -2  -5  12      639.17      643.93     13.78 o 
  -1  -5  12        0.97       -0.81      2.49 o 
   0  -5  12       79.96       84.62      4.91 o 
   1  -5  12       24.11       22.27      3.19 o 
   2  -5  12     1216.68     1186.97     18.57 o 
   3  -5  12      615.59      621.59     12.73 o 
   4  -5  12      261.89      262.59      7.45 o 
   5  -5  12       10.69       11.80      3.99 o 
   6  -5  12       27.79       23.38      4.54 o 
   7  -5  12       11.77       14.28      5.23 o 
   8  -5  12        1.15       14.24      6.86 o 
  -8  -4  12        0.17       -6.17      6.80 o 
  -7  -4  12       22.98       22.13      8.21 o 
  -6  -4  12        1.07        7.34      5.37 o 
  -5  -4  12       68.70       76.82      6.16 o 
  -4  -4  12        2.63        0.49      2.97 o 
  -3  -4  12       27.16       13.84      3.79 o 
  -2  -4  12      506.72      520.71     11.57 o 
  -1  -4  12       14.23       12.53      4.51 o 
   0  -4  12       40.46       38.14      3.26 o 
   1  -4  12        1.70       -1.92      2.19 o 
   2  -4  12      159.91      154.28      5.09 o 
   3  -4  12       55.88       57.52      3.91 o 
   4  -4  12      142.31      125.17      4.82 o 
   5  -4  12        0.10       -4.49      2.56 o 
   6  -4  12       19.31       18.18      4.12 o 
   7  -4  12        0.49       -1.82      4.63 o 
   8  -4  12        4.76        4.29      6.00 o 
   9  -4  12        5.03       10.81      7.03 o 
  -8  -3  12        0.14        7.06      7.30 o 
  -7  -3  12        7.82        1.48      4.81 o 
  -6  -3  12       30.04       32.87      5.94 o 
  -5  -3  12       24.61       20.22      3.79 o 
  -4  -3  12       25.20       21.83      3.43 o 
  -3  -3  12       16.77       16.20      3.35 o 
  -2  -3  12       38.33       44.37      4.02 o 
  -1  -3  12       82.55       90.80      4.40 o 
   0  -3  12       96.80      112.01      5.87 o 
   1  -3  12       51.82       58.19      4.22 o 
   2  -3  12      212.10      207.96      6.58 o 
   3  -3  12      214.45      211.27      6.12 o 
   4  -3  12        8.50       11.54      2.76 o 
   5  -3  12       11.83       12.61      3.02 o 
   6  -3  12        0.01       -1.59      3.35 o 
   7  -3  12       50.57       49.94      5.00 o 
   8  -3  12       11.15        6.05      5.75 o 
   9  -3  12        6.53       16.30      6.69 o 
  -8  -2  12       22.43       28.25      9.78 o 
  -7  -2  12        2.50       -4.43      4.55 o 
  -6  -2  12       44.17       51.06      5.60 o 
  -5  -2  12       73.40       65.85      5.04 o 
  -4  -2  12       22.23       20.74      4.26 o 
  -3  -2  12       11.10        4.42      4.20 o 
  -2  -2  12       61.94       58.69      3.90 o 
  -1  -2  12      531.68      562.10      9.98 o 
   0  -2  12       10.88        9.71      2.25 o 
   1  -2  12      803.28      841.27     13.89 o 
   2  -2  12      326.45      337.79      6.69 o 
   3  -2  12       29.36       30.58      3.49 o 
   4  -2  12        2.94       -1.63      2.27 o 
   5  -2  12       67.23       58.24      3.82 o 
   6  -2  12       46.27       37.48      4.56 o 
   7  -2  12       23.66       14.49      4.06 o 
   8  -2  12       73.98       68.64      5.68 o 
   9  -2  12       57.93       68.61      9.09 o 
  -8  -1  12        2.15        5.19      7.33 o 
  -7  -1  12       12.87       16.09      7.33 o 
  -6  -1  12       30.62       20.55      5.34 o 
  -5  -1  12       95.79       82.45      7.66 o 
  -4  -1  12      133.73      135.41      6.52 o 
  -3  -1  12      170.64      167.06      7.66 o 
  -2  -1  12       80.04       91.61      4.45 o 
  -1  -1  12      678.61      691.67     11.60 o 
   0  -1  12       53.22       55.67      3.21 o 
   1  -1  12     1364.28     1441.66     20.01 o 
   2  -1  12      963.34     1023.35     14.84 o 
   3  -1  12       72.56       79.23      3.99 o 
   4  -1  12        5.56        8.71      2.61 o 
   5  -1  12       36.18       34.14      3.88 o 
   6  -1  12        0.14       -1.19      2.77 o 
   7  -1  12      275.57      258.72      9.59 o 
   8  -1  12       90.10       78.00      6.11 o 
   9  -1  12       60.74       62.27      8.58 o 
  -8   0  12        5.32        8.75      9.78 o 
  -7   0  12       53.49       34.90      6.42 o 
  -6   0  12        9.91        5.38      4.58 o 
  -5   0  12       35.58       36.56      4.29 o 
  -4   0  12      152.08      148.53      6.88 o 
  -3   0  12       49.77       48.98      3.57 o 
  -2   0  12      229.72      257.35      6.44 o 
  -1   0  12      613.05      675.42     11.37 o 
   0   0  12     1657.29     1736.26     23.84 o 
   1   0  12      611.20      620.34     10.39 o 
   2   0  12      315.25      354.62      6.89 o 
   3   0  12        1.12        0.64      1.17 o 
   4   0  12       34.97       40.66      3.19 o 
   5   0  12       12.90       15.63      2.76 o 
   6   0  12       54.18       55.47      4.40 o 
   7   0  12       35.73       40.88      4.20 o 
   8   0  12      331.95      294.00     10.73 o 
   9   0  12        9.31       18.33      6.43 o 
  -8   1  12        0.16      -16.30      8.92 o 
  -7   1  12        2.72       -2.35      6.24 o 
  -6   1  12        6.58        3.47      4.42 o 
  -5   1  12        5.22       -1.41      3.16 o 
  -4   1  12       16.08       20.41      4.63 o 
  -3   1  12        2.22        3.25      1.48 o 
  -2   1  12      179.50      182.82      7.22 o 
  -1   1  12      565.14      641.59     10.93 o 
   0   1  12       35.51       37.10      2.88 o 
   1   1  12        0.71        0.08      1.78 o 
   2   1  12      345.61      359.02      7.65 o 
   3   1  12      101.54      106.56      4.34 o 
   4   1  12        2.61       -1.04      2.22 o 
   5   1  12       85.38       91.44      4.56 o 
   6   1  12        0.02       -3.51      3.49 o 
   7   1  12       67.69       68.14      6.90 o 
   8   1  12       17.06       24.69      6.18 o 
   9   1  12        7.97       11.87      5.79 o 
  -8   2  12        1.57       -1.60      8.13 o 
  -7   2  12       16.66       11.74      5.11 o 
  -6   2  12        4.53       -4.44      4.16 o 
  -5   2  12       12.96        7.75      4.65 o 
  -4   2  12        9.02        7.09      3.79 o 
  -3   2  12        0.68       -1.41      2.14 o 
  -2   2  12      226.06      245.95      6.13 o 
  -1   2  12      146.55      168.20      5.72 o 
   0   2  12        2.76        0.65      1.95 o 
   1   2  12      378.48      364.73      7.96 o 
   2   2  12       42.53       41.96      2.83 o 
   3   2  12        1.56        1.45      1.76 o 
   4   2  12        1.02        2.01      2.14 o 
   5   2  12       40.43       43.55      3.52 o 
   6   2  12       17.32       22.47      5.55 o 
   7   2  12      230.15      231.20     23.84 o 
   8   2  12        7.75        6.86      5.64 o 
   9   2  12        5.52        3.19      8.15 o 
  10   2  12        2.85        7.63      6.60 o 
  -8   3  12        9.24        2.40      8.78 o 
  -7   3  12       26.90       31.73      5.76 o 
  -6   3  12       36.92       21.17      5.24 o 
  -5   3  12       30.13       25.18      5.30 o 
  -4   3  12      208.88      208.71     14.11 o 
  -3   3  12      532.14      506.20     12.77 o 
  -2   3  12       62.78       74.94      4.26 o 
  -1   3  12      433.50      419.67     12.15 o 
   0   3  12       51.57       42.59      3.16 o 
   1   3  12       35.25       30.00      2.98 o 
   2   3  12      391.48      386.86      7.69 o 
   3   3  12       26.95       22.55      2.48 o 
   4   3  12       19.88       24.06      2.38 o 
   5   3  12       37.93       40.25      3.01 o 
   6   3  12      496.93      509.32     13.02 o 
   7   3  12      190.43      217.76     14.33 o 
   8   3  12       44.36       62.43     10.72 o 
   9   3  12       24.56       30.02      6.98 o 
  10   3  12       17.62       17.87      9.09 o 
  -8   4  12        2.40      -15.11     10.29 o 
  -7   4  12        5.79        2.64      7.29 o 
  -6   4  12        0.00       -2.05      8.41 o 
  -5   4  12      114.03      116.98      7.70 o 
  -4   4  12       43.81       48.71      5.62 o 
  -3   4  12      758.00      753.91     14.54 o 
  -2   4  12       13.79        9.74      4.00 o 
  -1   4  12      573.71      550.47     10.31 o 
   0   4  12      325.56      340.18      8.99 o 
   1   4  12       15.61       11.57      2.67 o 
   2   4  12       59.07       54.26      3.47 o 
   3   4  12      118.83      110.96      4.17 o 
   4   4  12        0.25        2.50      2.31 o 
   5   4  12       12.74       11.74      3.38 o 
   6   4  12     1136.79     1161.71     26.93 o 
   7   4  12       91.59      105.22      9.72 o 
   8   4  12        0.70       -7.13      5.36 o 
   9   4  12        0.61       -1.56      5.93 o 
  10   4  12       16.62        9.13     11.06 o 
  -8   5  12        0.05        0.85      8.77 o 
  -7   5  12        4.29       -4.50      6.12 o 
  -6   5  12       47.40       44.38      9.61 o 
  -5   5  12        2.96       -3.30      5.37 o 
  -4   5  12      497.92      482.81     16.66 o 
  -3   5  12      885.98      862.27     19.78 o 
  -2   5  12      316.10      339.37      8.52 o 
  -1   5  12        4.76        8.93      2.94 o 
   0   5  12      158.13      152.71      5.64 o 
   1   5  12      110.84      115.63      4.77 o 
   2   5  12      927.09      909.41     19.40 o 
   3   5  12      352.44      365.50      7.87 o 
   4   5  12      484.18      474.00     10.57 o 
   5   5  12      355.34      343.10      8.45 o 
   6   5  12      682.36      692.79     18.75 o 
   7   5  12       31.67       33.90     12.18 o 
   8   5  12       14.52       21.80      7.00 o 
   9   5  12        5.13        1.04      6.10 o 
  10   5  12        1.54        0.34     11.15 o 
  -7   6  12        0.37       -8.71      5.95 o 
  -6   6  12        0.28       -0.89      5.57 o 
  -5   6  12       30.11       30.27      7.06 o 
  -4   6  12       51.93       47.06      7.02 o 
  -3   6  12      650.00      652.73     16.61 o 
  -2   6  12       48.16       45.76      4.32 o 
  -1   6  12       63.36       60.75      4.67 o 
   0   6  12       12.71       15.44      4.15 o 
   1   6  12       97.91       98.67      5.45 o 
   2   6  12       38.38       38.03      3.63 o 
   3   6  12      142.09      150.46      9.97 o 
   4   6  12       33.46       30.64      2.88 o 
   5   6  12       54.68       46.62      4.51 o 
   6   6  12        8.89        7.97      4.08 o 
   7   6  12       74.26       75.42      9.15 o 
   8   6  12       42.52       43.96      8.23 o 
   9   6  12       10.93       13.04      8.92 o 
  -7   7  12       12.16        4.13      7.02 o 
  -6   7  12       17.04       17.43      6.96 o 
  -5   7  12        0.00       -1.36      5.46 o 
  -4   7  12        4.57        8.49      5.55 o 
  -3   7  12       14.54       10.52      4.29 o 
  -2   7  12      233.26      232.97      7.89 o 
  -1   7  12        1.75       -0.86      3.93 o 
   0   7  12      201.80      200.44      7.58 o 
   1   7  12      152.60      152.02      6.80 o 
   2   7  12        6.59        7.96      3.02 o 
   3   7  12        8.82        6.91      3.41 o 
   4   7  12      173.17      166.33      5.68 o 
   5   7  12       14.57       14.55      3.78 o 
   6   7  12        0.86        0.76      5.03 o 
   7   7  12       17.85       15.85      6.95 o 
   8   7  12        0.31       -2.40      6.18 o 
   9   7  12        6.66        2.61      7.46 o 
  -6   8  12       16.84       25.89      7.65 o 
  -5   8  12        7.77       21.82      6.93 o 
  -4   8  12        6.84       -3.62      5.61 o 
  -3   8  12      127.81      122.40     11.57 o 
  -2   8  12       11.20        3.79      4.20 o 
  -1   8  12        7.73        3.39      3.30 o 
   0   8  12       90.14       85.37      5.64 o 
   1   8  12       46.40       43.24      5.76 o 
   2   8  12       55.23       49.33      4.60 o 
   3   8  12       29.97       28.31      3.87 o 
   4   8  12      128.75      108.41      5.84 o 
   5   8  12       61.00       64.08      5.65 o 
   6   8  12       11.78       11.01      4.58 o 
   7   8  12       14.70       17.84     11.84 o 
   8   8  12        3.98        6.10      6.98 o 
   9   8  12       12.85        7.09     15.52 o 
  -6   9  12       41.49       51.32     20.67 o 
  -5   9  12       12.96       19.56      8.49 o 
  -4   9  12       55.08       64.49      8.56 o 
  -3   9  12       39.81       44.22      6.29 o 
  -2   9  12        0.31        3.07      5.15 o 
  -1   9  12        0.29       -6.23      3.12 o 
   0   9  12        0.02       -1.67      3.15 o 
   1   9  12       52.18       48.91      4.81 o 
   2   9  12       29.59       28.55      4.17 o 
   3   9  12       90.46       74.13      5.22 o 
   4   9  12      150.57      132.88      7.57 o 
   5   9  12        1.98       -3.28      3.73 o 
   6   9  12       67.27       45.42      8.60 o 
   7   9  12       15.85       18.12      7.63 o 
   8   9  12       15.77       27.80      8.67 o 
   9   9  12       90.23       99.23     17.75 o 
  -5  10  12       54.25       70.46     12.18 o 
  -4  10  12       40.76       38.86      7.99 o 
  -3  10  12       19.95       13.50      7.02 o 
  -2  10  12       22.80       25.44      5.40 o 
  -1  10  12      207.25      187.11      9.75 o 
   0  10  12        0.83       -0.05      3.43 o 
   1  10  12        0.01       -6.71      3.36 o 
   2  10  12        4.61        3.80      3.65 o 
   3  10  12      342.22      325.36     10.08 o 
   4  10  12        5.12        2.12      4.09 o 
   5  10  12      202.48      180.40     11.05 o 
   6  10  12        0.29       -5.36      5.94 o 
   7  10  12       25.21       36.32      9.07 o 
   8  10  12       24.20       34.93      9.56 o 
  -5  11  12       29.80       29.12     10.94 o 
  -4  11  12       28.60       26.24      9.99 o 
  -3  11  12        1.56       -2.81      5.99 o 
  -2  11  12        0.23       -3.01      4.38 o 
  -1  11  12        1.10        4.71      4.71 o 
   0  11  12       58.60       60.45      5.61 o 
   1  11  12       25.94       28.12      4.81 o 
   2  11  12        4.41        3.52      4.07 o 
   3  11  12       25.60       15.89      4.33 o 
   4  11  12       97.72       84.61      8.44 o 
   5  11  12       39.49       31.68      8.23 o 
   6  11  12        1.17        9.85      7.72 o 
   7  11  12        2.40       19.74      8.35 o 
   8  11  12        3.37        8.74      8.33 o 
  -4  12  12        5.38       24.59      8.30 o 
  -3  12  12       12.71       22.56      7.60 o 
  -2  12  12        0.85        0.75      5.22 o 
  -1  12  12       11.28       21.74      5.01 o 
   0  12  12       16.35       14.12      4.50 o 
   1  12  12        3.39       -3.11      3.99 o 
   2  12  12       27.80       20.10      4.73 o 
   3  12  12        0.73       -2.06      4.44 o 
   4  12  12        2.45        4.63      5.32 o 
   5  12  12        0.00        4.31      5.32 o 
   6  12  12       15.86        8.63     12.52 o 
   7  12  12        2.17       15.78      9.86 o 
  -3  13  12       57.05       58.27      9.50 o 
  -2  13  12        5.66       11.37      6.77 o 
  -1  13  12        0.07        4.09      6.10 o 
   0  13  12       10.14        6.90      5.40 o 
   1  13  12        0.68        1.04      4.08 o 
   2  13  12        0.02        3.55      4.18 o 
   3  13  12       10.71        4.23      5.08 o 
   4  13  12        0.16        0.98      5.55 o 
   5  13  12        1.36       -5.51      6.90 o 
   6  13  12        2.47        2.22      7.91 o 
  -2  14  12        3.29        1.72      9.70 o 
  -1  14  12       13.27        7.06      9.22 o 
   0  14  12        8.73       14.19      6.79 o 
   1  14  12        1.10       -8.70      5.64 o 
   2  14  12       18.15       30.22      6.52 o 
   3  14  12        0.48        0.74      5.79 o 
   4  14  12       15.58       28.34      9.04 o 
   5  14  12        1.40       11.12      8.12 o 
   0  15  12       38.60       29.08     14.58 o 
   1  15  12        6.74       22.97      7.93 o 
   2  15  12       22.77       18.80     12.09 o 
   3  15  12       38.52       54.06     10.37 o 
   4  15  12        0.52       -5.69      7.94 o 
  -2 -14  13        6.09       25.90     14.41 o 
  -1 -14  13        8.39        5.49     13.38 o 
   0 -14  13        0.95        1.24      7.09 o 
   1 -14  13        0.28        7.38     13.04 o 
  -4 -13  13       11.50       18.49      8.61 o 
  -3 -13  13        6.97        9.77      6.47 o 
  -2 -13  13        0.37       10.13      7.96 o 
  -1 -13  13        3.92       14.57      7.31 o 
   0 -13  13        5.26       -1.02      6.36 o 
   1 -13  13        0.58       12.38      6.93 o 
   2 -13  13       28.95       29.68     14.07 o 
   3 -13  13       31.37       44.26     14.75 o 
  -5 -12  13        0.08        7.03     11.15 o 
  -4 -12  13       32.69       45.29     13.21 o 
  -3 -12  13        0.09        1.81      5.52 o 
  -2 -12  13        0.02        0.61      4.28 o 
  -1 -12  13       32.29       28.35      5.13 o 
   0 -12  13        1.91        3.27      6.43 o 
   1 -12  13       16.82       12.15      9.39 o 
   2 -12  13        5.73       14.69     11.92 o 
   3 -12  13        5.38       14.41     12.01 o 
   4 -12  13       35.89       46.83     14.41 o 
  -6 -11  13       15.71       19.56     12.87 o 
  -5 -11  13       19.17       14.24     11.15 o 
  -4 -11  13       10.83        2.40      9.95 o 
  -3 -11  13        0.50       -1.51      4.78 o 
  -2 -11  13       32.13       32.23      4.86 o 
  -1 -11  13       17.94       17.91      4.03 o 
   0 -11  13       20.60       16.21      5.62 o 
   1 -11  13        0.55       -1.10      4.44 o 
   2 -11  13        0.81        6.88      4.64 o 
   3 -11  13      114.22      137.05     13.72 o 
   4 -11  13        0.69        7.55     11.32 o 
   5 -11  13       19.29       46.49     13.72 o 
  -6 -10  13       14.33        8.75     11.32 o 
  -5 -10  13       25.67       27.62     11.49 o 
  -4 -10  13       65.23       75.80      8.62 o 
  -3 -10  13       16.63       14.44      6.19 o 
  -2 -10  13        0.20       -0.43      4.74 o 
  -1 -10  13       67.05       69.73      5.69 o 
   0 -10  13        5.59        1.70      4.03 o 
   1 -10  13       40.42       47.49      6.99 o 
   2 -10  13        6.93        0.70      4.94 o 
   3 -10  13        0.78       -0.07      4.70 o 
   4 -10  13       30.24       45.86      9.49 o 
   5 -10  13        2.41        9.09     10.81 o 
   6 -10  13       12.25       10.98     11.15 o 
  -7  -9  13        0.33       -5.66     10.46 o 
  -6  -9  13        3.03        2.06      9.78 o 
  -5  -9  13       18.97       25.88      8.22 o 
  -4  -9  13      240.79      286.04     14.62 o 
  -3  -9  13       17.36       16.48      4.85 o 
  -2  -9  13        0.28        2.58      4.26 o 
  -1  -9  13       30.83       26.11      5.01 o 
   0  -9  13       15.99       25.63      5.41 o 
   1  -9  13       34.42       32.37      4.67 o 
   2  -9  13       37.68       48.59      8.96 o 
   3  -9  13        4.23        8.61      4.60 o 
   4  -9  13       44.40       40.27      7.93 o 
   5  -9  13        4.28        6.89     15.27 o 
   6  -9  13        0.48        4.46      9.78 o 
  -7  -8  13        1.46        7.72     10.64 o 
  -6  -8  13        0.77        0.79      5.53 o 
  -5  -8  13       11.53        4.98      6.60 o 
  -4  -8  13      128.35      133.51      9.59 o 
  -3  -8  13       18.88       18.60      4.65 o 
  -2  -8  13       28.65       26.73      4.92 o 
  -1  -8  13      418.16      401.67     12.33 o 
   0  -8  13        0.06        8.61      3.91 o 
   1  -8  13      222.37      215.60      8.75 o 
   2  -8  13        1.25       -1.32      3.98 o 
   3  -8  13       36.29       37.04      5.49 o 
   4  -8  13        1.86        1.92      4.03 o 
   5  -8  13       35.11       34.56      7.27 o 
   6  -8  13        1.38       -0.92      5.88 o 
   7  -8  13       19.78       30.53     10.46 o 
  -8  -7  13        3.50       -1.20     10.64 o 
  -7  -7  13       23.18       21.61     11.66 o 
  -6  -7  13        0.53       -5.84      5.07 o 
  -5  -7  13       45.10       46.26      8.73 o 
  -4  -7  13        1.08       -0.96      4.74 o 
  -3  -7  13       78.67       76.45      6.13 o 
  -2  -7  13       58.95       47.03      5.37 o 
  -1  -7  13      318.96      319.75     10.80 o 
   0  -7  13      707.51      736.08     17.28 o 
   1  -7  13     1888.83     1941.38     31.69 o 
   2  -7  13       44.40       51.37      4.53 o 
   3  -7  13       69.81       60.87      6.22 o 
   4  -7  13       48.93       52.66      5.45 o 
   5  -7  13        0.34        9.63      5.87 o 
   6  -7  13       25.30       40.20      7.22 o 
   7  -7  13       39.94       58.45      8.15 o 
  -8  -6  13        0.55        1.72     10.98 o 
  -7  -6  13        1.69        4.61     16.55 o 
  -6  -6  13       27.72       23.38      6.15 o 
  -5  -6  13        9.01       11.37      5.41 o 
  -4  -6  13       16.02       17.17      4.87 o 
  -3  -6  13       11.52       10.77      4.08 o 
  -2  -6  13        0.81        1.79      4.03 o 
  -1  -6  13     1546.74     1545.60     29.88 o 
   0  -6  13      292.97      292.60      9.87 o 
   1  -6  13      531.62      530.70     16.99 o 
   2  -6  13     1130.74     1124.31     20.05 o 
   3  -6  13      127.42      115.56      6.44 o 
   4  -6  13       25.48       27.43      4.01 o 
   5  -6  13        9.72       10.86      5.12 o 
   6  -6  13       23.80       26.26      6.35 o 
   7  -6  13       13.89       23.26      6.40 o 
   8  -6  13        0.19        1.20      7.55 o 
  -8  -5  13       14.61        8.23     11.15 o 
  -7  -5  13        6.78        8.14      7.25 o 
  -6  -5  13        0.23        0.59      4.88 o 
  -5  -5  13        1.05        0.07      4.46 o 
  -4  -5  13        0.35        3.52      5.07 o 
  -3  -5  13      197.09      176.61      8.13 o 
  -2  -5  13      500.09      535.78     13.89 o 
  -1  -5  13       25.05       33.51      4.68 o 
   0  -5  13      290.43      321.30      8.16 o 
   1  -5  13      104.35      106.62      5.41 o 
   2  -5  13      548.34      519.06      9.33 o 
   3  -5  13      420.58      423.60     10.28 o 
   4  -5  13      515.62      517.80     11.28 o 
   5  -5  13        0.31        2.51      3.78 o 
   6  -5  13        0.01        1.68      4.03 o 
   7  -5  13        0.01        5.69      5.13 o 
   8  -5  13        1.80       -2.57      7.20 o 
  -8  -4  13        4.03      -13.61      6.85 o 
  -7  -4  13       24.50       28.00      8.08 o 
  -6  -4  13        0.56        0.73      4.96 o 
  -5  -4  13       13.51       11.62      5.07 o 
  -4  -4  13       79.34       79.64      5.62 o 
  -3  -4  13       39.11       46.13      6.86 o 
  -2  -4  13       34.16       30.13      4.02 o 
  -1  -4  13        7.76        6.97      3.10 o 
   0  -4  13       17.18       15.93      2.92 o 
   1  -4  13      169.73      158.04      5.21 o 
   2  -4  13      101.72      110.21      4.72 o 
   3  -4  13      248.96      257.80      7.56 o 
   4  -4  13       89.97       82.89      4.32 o 
   5  -4  13       36.64       38.32      3.97 o 
   6  -4  13      165.59      152.06     11.71 o 
   7  -4  13        1.45        1.42      4.64 o 
   8  -4  13        2.90        4.39      5.01 o 
   9  -4  13        0.01        7.03      7.20 o 
  -8  -3  13        4.42        4.44      7.42 o 
  -7  -3  13       17.72       11.84      5.68 o 
  -6  -3  13       78.86       61.79      7.18 o 
  -5  -3  13       32.27       21.52      4.64 o 
  -4  -3  13        5.22        5.40      2.41 o 
  -3  -3  13        2.93        2.04      4.15 o 
  -2  -3  13      277.61      238.74      8.53 o 
  -1  -3  13      109.97      126.18      5.37 o 
   0  -3  13       45.73       37.48      3.14 o 
   1  -3  13       91.84       84.55      3.94 o 
   2  -3  13        5.07        3.35      2.24 o 
   3  -3  13      116.50      111.58      5.19 o 
   4  -3  13        2.50        1.66      2.71 o 
   5  -3  13       32.51       33.58      3.87 o 
   6  -3  13       13.75       12.02      4.08 o 
   7  -3  13       18.63       12.25      4.26 o 
   8  -3  13        3.17        9.21      5.09 o 
   9  -3  13        4.74       13.04      7.55 o 
  -8  -2  13       19.81        1.70      7.50 o 
  -7  -2  13        0.90       -9.55      4.78 o 
  -6  -2  13       71.77       57.61      7.01 o 
  -5  -2  13        0.36       -1.55      3.32 o 
  -4  -2  13        0.99        0.82      2.77 o 
  -3  -2  13       14.34       11.06      3.25 o 
  -2  -2  13      164.13      180.83      8.36 o 
  -1  -2  13      340.17      353.01     11.17 o 
   0  -2  13        7.25       10.52      2.96 o 
   1  -2  13      311.74      324.86      7.05 o 
   2  -2  13        0.01       -1.12      1.84 o 
   3  -2  13      153.46      168.14      5.71 o 
   4  -2  13       61.22       61.08      4.15 o 
   5  -2  13        0.82       -0.95      3.19 o 
   6  -2  13       95.00       84.92      6.18 o 
   7  -2  13       19.64       18.85      4.52 o 
   8  -2  13        1.01        7.60      4.39 o 
   9  -2  13        9.07        9.61      7.03 o 
  -8  -1  13       23.81        3.98     12.44 o 
  -7  -1  13        6.03        1.45      5.19 o 
  -6  -1  13        9.65        9.87      5.84 o 
  -5  -1  13       60.11       49.81      4.87 o 
  -4  -1  13        0.59        1.20      3.64 o 
  -3  -1  13       56.53       63.12      4.68 o 
  -2  -1  13      256.21      261.06      7.24 o 
  -1  -1  13      745.64      751.01     12.57 o 
   0  -1  13      509.82      569.22     10.93 o 
   1  -1  13      498.85      586.08     10.83 o 
   2  -1  13        0.62        1.16      1.91 o 
   3  -1  13       71.78       75.57      3.38 o 
   4  -1  13      126.75      132.67      5.58 o 
   5  -1  13        6.87        6.36      2.79 o 
   6  -1  13      107.84      102.02      5.67 o 
   7  -1  13      251.21      245.35      9.84 o 
   8  -1  13       77.70       75.86      7.12 o 
   9  -1  13        0.03       17.33      7.55 o 
  -8   0  13       16.65       20.93     11.15 o 
  -7   0  13       27.42       27.69      6.25 o 
  -6   0  13       10.37        9.42      5.03 o 
  -5   0  13       61.07       47.49      4.81 o 
  -4   0  13       50.40       64.51      5.20 o 
  -3   0  13        2.23        2.21      2.91 o 
  -2   0  13      364.10      384.87      8.31 o 
  -1   0  13      472.62      479.86      9.22 o 
   1   0  13        0.01       -0.48      1.96 o 
   2   0  13       43.95       46.58      2.79 o 
   3   0  13      335.86      337.48      6.66 o 
   4   0  13        9.33        2.59      2.51 o 
   5   0  13        7.54        6.67      2.89 o 
   6   0  13       36.72       32.72      3.70 o 
   7   0  13        7.14        4.45      3.60 o 
   8   0  13        1.77       15.13      6.15 o 
   9   0  13       24.27       34.21      6.96 o 
  -8   1  13        1.80       14.58     11.32 o 
  -7   1  13        6.09        5.55      5.25 o 
  -6   1  13        0.28       -1.10      4.78 o 
  -5   1  13        0.40       -0.36      3.59 o 
  -4   1  13      172.39      170.56      7.61 o 
  -3   1  13      115.26      108.55      5.24 o 
  -2   1  13        4.69        6.25      2.54 o 
  -1   1  13      467.72      468.40      9.18 o 
   0   1  13      235.12      226.59      9.38 o 
   1   1  13      618.74      608.27     10.55 o 
   2   1  13       40.51       51.69      3.38 o 
   3   1  13       38.33       29.21      3.50 o 
   4   1  13       65.27       68.97      4.24 o 
   5   1  13       11.50       12.56      2.97 o 
   6   1  13       51.22       52.50      4.79 o 
   7   1  13        5.64        6.00      4.13 o 
   8   1  13      201.46      187.31     11.82 o 
   9   1  13       20.58       19.52      6.79 o 
  -8   2  13        2.13       -9.11      8.16 o 
  -7   2  13        1.06       -0.45      4.90 o 
  -6   2  13       76.32       68.01      6.70 o 
  -5   2  13       39.42       49.68      5.90 o 
  -4   2  13       23.16       21.09      4.81 o 
  -3   2  13       41.43       41.71      4.33 o 
  -2   2  13       70.31       67.64      4.41 o 
  -1   2  13       31.94       27.50      3.01 o 
   0   2  13      143.37      128.68      4.84 o 
   1   2  13      490.20      473.60      9.70 o 
   2   2  13        2.99        0.76      2.23 o 
   3   2  13       19.26       22.87      2.46 o 
   4   2  13      156.35      143.47      4.86 o 
   5   2  13       74.09       70.72      6.43 o 
   6   2  13        4.62        5.22      3.95 o 
   7   2  13      277.39      299.38     14.13 o 
   8   2  13        2.12       -6.67      5.38 o 
   9   2  13       65.33       58.32      8.34 o 
  10   2  13        4.45       28.99     13.55 o 
  -8   3  13        0.93       10.36      9.39 o 
  -7   3  13       25.72       16.45      6.79 o 
  -6   3  13       44.80       44.16      6.14 o 
  -5   3  13        6.91       12.10      4.86 o 
  -4   3  13        0.59       -1.80      4.09 o 
  -3   3  13       26.45       22.16      3.21 o 
  -2   3  13       50.65       52.60      3.74 o 
  -1   3  13       68.44       63.87      3.72 o 
   0   3  13      134.69      142.40      6.29 o 
   1   3  13       45.08       37.51      3.38 o 
   2   3  13      128.25      126.00      4.82 o 
   3   3  13      145.18      137.12      4.77 o 
   4   3  13      251.96      276.52      8.13 o 
   5   3  13      688.72      707.11     12.11 o 
   6   3  13       42.46       50.19      6.61 o 
   7   3  13       14.37       16.56      6.01 o 
   8   3  13        9.19        8.14      5.84 o 
   9   3  13        0.32        8.89      6.28 o 
  10   3  13        0.76        9.95     11.66 o 
  -8   4  13        0.61       -1.90      8.85 o 
  -7   4  13        0.01       -4.61      5.80 o 
  -6   4  13        9.27       27.02     14.01 o 
  -5   4  13       23.09       22.67      5.10 o 
  -4   4  13      198.70      170.20     10.18 o 
  -3   4  13      315.11      342.41     11.65 o 
  -2   4  13       12.85       23.21      3.73 o 
  -1   4  13      267.01      275.85      7.73 o 
   0   4  13        0.09        0.02      3.00 o 
   1   4  13       67.38       62.43      4.14 o 
   2   4  13       97.09       92.70      4.23 o 
   3   4  13       63.39       58.56      4.11 o 
   4   4  13      288.06      300.21      6.09 o 
   5   4  13      388.89      393.68      9.17 o 
   6   4  13      135.81      138.48     10.12 o 
   7   4  13       19.44       10.90      6.21 o 
   8   4  13       10.37       11.64      6.35 o 
   9   4  13        5.12        1.18      6.63 o 
  -7   5  13        0.58       -3.67      6.26 o 
  -6   5  13        8.19        1.98      6.01 o 
  -5   5  13       15.16        9.72      7.05 o 
  -4   5  13       65.64       61.38      8.32 o 
  -3   5  13       67.13       56.38      5.85 o 
  -2   5  13      217.80      228.95      7.93 o 
  -1   5  13      140.26      149.17      6.65 o 
   0   5  13       10.24        9.36      3.29 o 
   1   5  13      176.83      164.79      6.25 o 
   2   5  13      984.27      946.15     17.95 o 
   3   5  13        0.85        1.17      2.89 o 
   4   5  13      528.29      496.72     11.34 o 
   5   5  13      843.61      858.46     16.20 o 
   6   5  13       30.62       31.52      5.20 o 
   7   5  13        0.27       -6.08      6.35 o 
   8   5  13       12.49       12.36      6.60 o 
   9   5  13        1.06        1.81      6.80 o 
  -7   6  13        0.71        3.71      8.30 o 
  -6   6  13        5.45        1.99      6.13 o 
  -5   6  13        8.71       10.29      6.29 o 
  -4   6  13        5.45       11.34      5.80 o 
  -3   6  13      173.24      175.76      8.92 o 
  -2   6  13       19.81       11.96      3.65 o 
  -1   6  13       74.91       73.39      5.18 o 
   0   6  13       14.58        9.86      3.43 o 
   1   6  13      146.21      148.16      6.59 o 
   2   6  13      467.15      465.44     11.44 o 
   3   6  13      224.26      203.59      8.36 o 
   4   6  13      251.08      253.85      6.89 o 
   5   6  13      379.80      333.22      8.74 o 
   6   6  13       36.48       39.33      5.59 o 
   7   6  13        2.02        2.71      6.05 o 
   8   6  13        9.94        1.75      6.75 o 
   9   6  13        3.46       -1.80      6.63 o 
  -7   7  13        0.50       -9.99      9.07 o 
  -6   7  13        0.10        1.40      6.70 o 
  -5   7  13       36.17       38.69      7.39 o 
  -4   7  13        7.14       -0.78      6.33 o 
  -3   7  13       11.02       11.10      4.56 o 
  -2   7  13      179.08      184.20      7.30 o 
  -1   7  13       91.99       88.98      5.64 o 
   0   7  13      382.07      386.95     10.53 o 
   1   7  13      104.13      100.79      5.95 o 
   2   7  13       15.22       14.73      3.73 o 
   3   7  13       46.65       52.15      4.94 o 
   4   7  13      114.53      103.15      4.83 o 
   5   7  13       63.56       57.45      5.14 o 
   6   7  13      155.21      153.10      9.10 o 
   7   7  13        4.70        7.59      6.51 o 
   8   7  13        1.32       -3.50     13.04 o 
   9   7  13       25.40       25.57      8.22 o 
  -6   8  13        3.20        5.87     11.06 o 
  -5   8  13       44.93       48.84      8.68 o 
  -4   8  13        6.41        8.27      6.35 o 
  -3   8  13       66.38       75.09      6.88 o 
  -2   8  13        0.00       -3.77      3.87 o 
  -1   8  13        4.94        0.05      3.20 o 
   0   8  13       27.34       30.90      4.35 o 
   1   8  13        5.62        2.76      3.53 o 
   2   8  13        3.52       -2.57      3.52 o 
   3   8  13       10.18        2.53      3.30 o 
   4   8  13        6.63        8.14      2.39 o 
   5   8  13       39.67       44.14      7.25 o 
   6   8  13        0.11        6.40      4.62 o 
   7   8  13        2.44        8.35      8.32 o 
   8   8  13       27.45       23.61      8.92 o 
   9   8  13        0.03       -6.27      9.69 o 
  -6   9  13       53.08       72.78     12.76 o 
  -5   9  13       21.39       20.54      7.50 o 
  -4   9  13        0.80       -1.99      6.23 o 
  -3   9  13        0.35       -1.18      4.33 o 
  -2   9  13        0.00        1.72      6.02 o 
  -1   9  13       43.51       42.77      4.80 o 
   0   9  13       30.62       21.14      4.17 o 
   1   9  13        7.50        7.45      3.77 o 
   2   9  13      336.64      321.15      9.87 o 
   3   9  13       70.77       56.51      4.91 o 
   4   9  13        0.31        2.81      3.93 o 
   5   9  13       24.73       22.67      5.66 o 
   6   9  13       56.63       60.67      9.16 o 
   7   9  13       99.96      120.64     12.36 o 
   8   9  13        1.34       13.80     14.58 o 
  -5  10  13        0.87      -12.58      8.50 o 
  -4  10  13       17.83       31.38     11.40 o 
  -3  10  13        7.48        8.50      6.38 o 
  -2  10  13       19.95       15.60      5.05 o 
  -1  10  13       14.11       17.02      5.07 o 
   0  10  13      118.93      117.02      6.89 o 
   1  10  13        3.39        3.56      3.87 o 
   2  10  13      308.91      277.62     11.74 o 
   3  10  13       32.84       46.41      5.54 o 
   4  10  13       40.38       32.23      6.22 o 
   5  10  13       55.31       54.91      7.17 o 
   6  10  13        0.29        4.61      6.69 o 
   7  10  13       55.53       74.97     18.70 o 
   8  10  13       25.85       32.19      9.69 o 
  -4  11  13       17.63       11.36      9.34 o 
  -3  11  13        2.31       -9.22      7.81 o 
  -2  11  13       27.33       21.88      5.52 o 
  -1  11  13       29.63       35.74      7.06 o 
   0  11  13      166.65      173.71      8.45 o 
   1  11  13       44.68       44.95      5.63 o 
   2  11  13       65.79       52.37      5.58 o 
   3  11  13        9.37        8.84      4.09 o 
   4  11  13        1.37        5.76      5.30 o 
   5  11  13       28.99       26.18      6.38 o 
   6  11  13        7.01        4.31      7.13 o 
   7  11  13       80.22       59.76     10.67 o 
   8  11  13       10.25       10.13      8.87 o 
  -4  12  13        0.07        8.89      9.93 o 
  -3  12  13       11.50       21.26      9.88 o 
  -2  12  13        7.47        4.50      8.50 o 
  -1  12  13       13.35       16.67      5.63 o 
   0  12  13       48.26       53.57      5.80 o 
   1  12  13        0.25        2.43      4.24 o 
   2  12  13       66.92       50.88      5.70 o 
   3  12  13        1.31        0.47      4.77 o 
   4  12  13       30.53       50.79     10.80 o 
   5  12  13        0.94        1.86      5.45 o 
   6  12  13        0.01        7.19      7.45 o 
   7  12  13       12.73       14.52      8.88 o 
  -3  13  13       13.30       20.07      8.32 o 
  -2  13  13        0.41        4.33      6.75 o 
  -1  13  13       17.32       31.60     11.66 o 
   0  13  13       46.76       46.61      7.05 o 
   1  13  13        8.94        7.30      6.09 o 
   2  13  13        0.81       -3.93      4.31 o 
   3  13  13        3.73        9.16      5.21 o 
   4  13  13       21.84       29.01      7.20 o 
   5  13  13        0.24        9.87      8.05 o 
   6  13  13        0.41        0.16      7.93 o 
  -1  14  13        2.70       16.36      9.79 o 
   0  14  13        3.17        1.09      6.53 o 
   1  14  13        2.95        3.77      9.95 o 
   2  14  13        1.54       -3.18      6.91 o 
   3  14  13       28.87       31.09      7.61 o 
   4  14  13        0.09       10.95      6.65 o 
   5  14  13       60.57       68.37     11.50 o 
   1  15  13       22.94       21.44     16.81 o 
   2  15  13       36.31       46.54     11.17 o 
   3  15  13       20.47       23.97     20.84 o 
  -3 -13  14       12.91       24.50     12.95 o 
  -2 -13  14       22.08       41.17     14.75 o 
  -1 -13  14        8.93       14.65      9.13 o 
   0 -13  14        0.00        6.22      6.76 o 
   1 -13  14        1.80        2.91      6.70 o 
   2 -13  14        0.44        0.86     13.04 o 
  -4 -12  14        0.27        7.72     10.46 o 
  -3 -12  14       86.83      109.57     11.96 o 
  -2 -12  14        0.24        1.48      5.62 o 
  -1 -12  14        0.38        5.89      6.34 o 
   0 -12  14       71.62       82.37      9.38 o 
   1 -12  14        2.35       -1.65      7.95 o 
   2 -12  14        0.20       11.54      9.01 o 
   3 -12  14       26.90       47.69     14.24 o 
   4 -12  14       31.98       41.51     14.41 o 
  -5 -11  14        6.22       10.81     10.81 o 
  -4 -11  14        0.21      -11.32      8.92 o 
  -3 -11  14        9.97       25.14      5.77 o 
  -2 -11  14        0.02        7.29      4.10 o 
  -1 -11  14        0.45       -0.34      3.57 o 
   0 -11  14        2.53       -0.67      4.59 o 
   1 -11  14       16.22       12.18      4.89 o 
   2 -11  14        0.01        0.84      5.22 o 
   3 -11  14      159.90      207.19     19.04 o 
   4 -11  14       68.02       67.24     14.75 o 
   5 -11  14        0.85        9.43     11.49 o 
  -6 -10  14       11.87       10.64     11.32 o 
  -5 -10  14        9.90       13.72     10.81 o 
  -4 -10  14       33.45       49.73     11.40 o 
  -3 -10  14       41.46       49.12      6.30 o 
  -2 -10  14       20.42       20.46      5.26 o 
  -1 -10  14        9.27       11.69      6.68 o 
   0 -10  14       53.68       49.13      5.71 o 
   1 -10  14       44.26       46.67      7.97 o 
   2 -10  14        0.07       -8.58      4.48 o 
   3 -10  14        3.17        9.26      7.16 o 
   4 -10  14        4.63       14.92     10.46 o 
   5 -10  14        1.64       -8.06     10.12 o 
  -6  -9  14        0.01       -7.72      9.95 o 
  -5  -9  14        0.07        6.65      7.42 o 
  -4  -9  14       13.45       13.73      5.91 o 
  -3  -9  14      107.83      106.80      7.76 o 
  -2  -9  14        5.72        9.70      4.55 o 
  -1  -9  14       26.61       33.37      6.76 o 
   0  -9  14       48.94       46.27      4.82 o 
   1  -9  14       10.62       21.09      5.69 o 
   2  -9  14        6.81        2.16      4.87 o 
   3  -9  14        8.78        4.41      4.79 o 
   4  -9  14       51.62       57.05     17.15 o 
   5  -9  14        3.13       16.47     10.12 o 
   6  -9  14        1.03      -11.66      8.75 o 
  -7  -8  14        8.16        1.37     10.81 o 
  -6  -8  14        0.33       -0.91      9.01 o 
  -5  -8  14        0.00       -2.70      6.47 o 
  -4  -8  14        0.87       -3.90      4.95 o 
  -3  -8  14       33.69       34.39      5.99 o 
  -2  -8  14       19.42       14.33      5.72 o 
  -1  -8  14      113.91      129.33      7.90 o 
   0  -8  14      283.07      279.23     10.45 o 
   1  -8  14       16.79       10.92      3.42 o 
   2  -8  14       15.30       20.00      5.18 o 
   3  -8  14       17.78       17.76      4.93 o 
   4  -8  14       28.01       21.40     10.89 o 
   5  -8  14       12.06       19.24      6.91 o 
   6  -8  14        0.73       -9.09      5.70 o 
   7  -8  14        5.44       31.39     10.98 o 
  -7  -7  14        0.53       13.04     11.49 o 
  -6  -7  14        6.29        5.40      7.74 o 
  -5  -7  14        0.15       -0.86      9.01 o 
  -4  -7  14        8.91        7.21      5.19 o 
  -3  -7  14      169.89      174.33      8.81 o 
  -2  -7  14        0.50       -2.22      3.89 o 
  -1  -7  14      191.63      178.33      8.82 o 
   0  -7  14      211.13      198.16      9.41 o 
   1  -7  14       12.36       22.56      3.82 o 
   2  -7  14        0.28        0.67      3.63 o 
   3  -7  14       11.43       13.49      4.56 o 
   4  -7  14       20.37       15.92      6.30 o 
   5  -7  14       46.47       49.22      7.68 o 
   6  -7  14        0.30       -0.70      5.88 o 
   7  -7  14       34.91       39.52      8.10 o 
  -7  -6  14        1.34      -14.75      8.92 o 
  -6  -6  14       28.40       41.14      9.98 o 
  -5  -6  14       14.68       17.43      5.94 o 
  -4  -6  14        7.57        8.08      6.17 o 
  -3  -6  14      122.31      131.49     12.08 o 
  -2  -6  14       13.82       18.25      4.52 o 
  -1  -6  14     1399.91     1431.32     28.47 o 
   0  -6  14     2494.73     2555.78     45.76 o 
   1  -6  14        8.65        7.85      4.06 o 
   2  -6  14        7.04        2.61      2.91 o 
   3  -6  14       17.53       20.81      4.04 o 
   4  -6  14       16.76       16.43      3.83 o 
   5  -6  14        9.14        5.24      4.42 o 
   6  -6  14       91.92       94.82      9.02 o 
   7  -6  14       11.79        3.35      8.06 o 
   8  -6  14        3.75        2.40      8.23 o 
  -8  -5  14       14.36       16.30     11.84 o 
  -7  -5  14        7.39        6.71      7.60 o 
  -6  -5  14       12.81       14.01      7.05 o 
  -5  -5  14       78.71       71.07      7.84 o 
  -4  -5  14       20.10       19.55      5.77 o 
  -3  -5  14      451.07      502.79     13.65 o 
  -2  -5  14      546.36      598.21     15.13 o 
  -1  -5  14      221.89      229.61      9.41 o 
   0  -5  14      308.95      314.89     10.40 o 
   1  -5  14      269.08      271.44      8.32 o 
   2  -5  14      317.11      334.30      9.16 o 
   3  -5  14       23.31       22.80      3.58 o 
   4  -5  14       12.31        9.91      3.04 o 
   5  -5  14       54.69       50.17      5.79 o 
   6  -5  14       73.47       64.11      6.34 o 
   7  -5  14        0.93        3.34      5.30 o 
   8  -5  14       11.36       23.84      8.58 o 
  -8  -4  14        0.15        4.63     11.15 o 
  -7  -4  14        2.74        0.23     13.55 o 
  -6  -4  14       11.62       16.97      5.80 o 
  -5  -4  14       10.81        9.65      5.15 o 
  -4  -4  14       31.43       36.30      6.16 o 
  -3  -4  14        1.77       -2.57      4.16 o 
  -2  -4  14      192.53      170.13      8.02 o 
  -1  -4  14      250.77      249.46      9.19 o 
   0  -4  14      215.81      220.72      9.38 o 
   1  -4  14      439.25      435.11      8.93 o 
   2  -4  14       24.89       33.04      3.35 o 
   3  -4  14       28.02       25.72      3.68 o 
   4  -4  14        0.00       -4.06      2.56 o 
   5  -4  14        0.16       -4.74      3.66 o 
   6  -4  14        0.03       -1.02      3.82 o 
   7  -4  14        6.98       -6.43      6.09 o 
   8  -4  14        0.85        2.87      5.49 o 
  -8  -3  14        0.76       -7.82      8.75 o 
  -7  -3  14        5.45        3.76      6.51 o 
  -6  -3  14        6.41        7.61      5.65 o 
  -5  -3  14       31.43       27.78      5.96 o 
  -4  -3  14       22.50       19.29      5.35 o 
  -3  -3  14       14.78       10.19      3.95 o 
  -2  -3  14       20.84       14.99      4.00 o 
  -1  -3  14       75.23       67.02      4.74 o 
   0  -3  14        0.61       -0.38      2.29 o 
   1  -3  14        0.45       -2.51      2.38 o 
   2  -3  14       12.05        8.71      2.56 o 
   3  -3  14        7.49        5.21      2.86 o 
   4  -3  14       73.10       55.33      4.75 o 
   5  -3  14        6.68       11.10      3.42 o 
   6  -3  14        5.12        3.01      3.92 o 
   7  -3  14       49.34       38.53     10.16 o 
   8  -3  14       39.64       38.57      6.52 o 
   9  -3  14        0.09        6.00      7.38 o 
  -8  -2  14        6.10        2.73      7.94 o 
  -7  -2  14        1.36       -5.28      8.58 o 
  -6  -2  14       15.02        5.57      6.41 o 
  -5  -2  14      143.00      131.90     12.33 o 
  -4  -2  14       90.89       83.23     10.13 o 
  -3  -2  14      238.80      234.31      8.34 o 
  -2  -2  14       20.60       19.42      3.56 o 
  -1  -2  14       39.53       35.97      3.85 o 
   0  -2  14      209.11      217.96      6.10 o 
   1  -2  14        0.41        3.36      2.25 o 
   2  -2  14       18.00       20.84      2.56 o 
   3  -2  14        3.93        5.80      2.80 o 
   4  -2  14        2.45        2.62      2.89 o 
   5  -2  14       26.89       30.58      5.25 o 
   6  -2  14       26.09       19.79      4.53 o 
   7  -2  14       19.06       18.82      4.71 o 
   8  -2  14        0.31        1.27      4.45 o 
   9  -2  14        0.10       -0.51      7.20 o 
  -8  -1  14        5.34       15.12      8.50 o 
  -7  -1  14        0.98        7.48      5.42 o 
  -6  -1  14        1.87        1.96      4.91 o 
  -5  -1  14       38.64       37.95      5.26 o 
  -4  -1  14      166.87      147.50      8.01 o 
  -3  -1  14      160.99      168.45      6.92 o 
  -2  -1  14        0.05       -0.21      2.98 o 
  -1  -1  14       86.07      104.37      5.56 o 
   0  -1  14      111.44      123.37      4.90 o 
   1  -1  14      120.43      117.58      4.96 o 
   2  -1  14      173.68      155.38      5.06 o 
   3  -1  14      208.59      200.83      5.05 o 
   4  -1  14        6.42        6.33      2.96 o 
   5  -1  14       37.99       39.34      4.31 o 
   6  -1  14       29.96       28.27      4.80 o 
   7  -1  14      223.61      212.93      9.79 o 
   8  -1  14       19.67       26.69      5.44 o 
   9  -1  14        1.58        0.86      7.20 o 
  -8   0  14        0.56       -7.89     10.64 o 
  -7   0  14        0.01       -9.75      4.87 o 
  -6   0  14       31.48       26.99      5.88 o 
  -5   0  14       95.20       74.67      8.42 o 
  -4   0  14        1.15       -3.67      3.35 o 
  -3   0  14      104.84      106.38      5.63 o 
  -2   0  14       28.37       21.72      3.61 o 
  -1   0  14       28.95       40.74      4.13 o 
   0   0  14       13.42       15.55      2.67 o 
   1   0  14        9.29        6.34      2.35 o 
   2   0  14      330.28      324.55      7.17 o 
   3   0  14       96.49       90.46      4.47 o 
   4   0  14      147.35      137.03      6.01 o 
   5   0  14       79.28       65.37      4.61 o 
   6   0  14      144.75      131.60      7.07 o 
   7   0  14       95.41       83.85      5.96 o 
   8   0  14       82.44       84.99     11.32 o 
   9   0  14       32.83       35.05      7.54 o 
  -8   1  14        2.31      -13.89      9.43 o 
  -7   1  14        0.13       -5.66      5.24 o 
  -6   1  14       48.82       57.08     17.24 o 
  -5   1  14        8.22        1.72      4.31 o 
  -4   1  14        0.06       -0.42      3.76 o 
  -3   1  14      424.70      402.51     12.20 o 
  -2   1  14      461.69      505.22     10.70 o 
  -1   1  14        1.17        5.54      2.49 o 
   0   1  14       54.56       58.56      3.70 o 
   1   1  14       27.08       37.88      3.14 o 
   2   1  14      229.53      260.60      9.49 o 
   3   1  14       92.99      110.85      4.59 o 
   4   1  14        1.65        0.76      2.29 o 
   5   1  14       84.73       88.78      5.96 o 
   6   1  14        5.07        2.18      3.56 o 
   7   1  14       15.22       10.98      5.73 o 
   8   1  14        1.44        6.90      6.06 o 
   9   1  14        0.35       -0.58      6.28 o 
  -8   2  14        2.14        4.63     10.81 o 
  -7   2  14        4.05       -3.91      5.08 o 
  -6   2  14       12.13        9.21      6.36 o 
  -5   2  14        0.10       -2.73      3.96 o 
  -4   2  14        9.18        7.33      4.03 o 
  -3   2  14      291.64      300.13      8.83 o 
  -2   2  14        0.32       -1.47      2.76 o 
  -1   2  14        4.04       -0.21      2.66 o 
   0   2  14        2.68        3.69      2.38 o 
   1   2  14      235.94      228.83      6.75 o 
   2   2  14       31.17       26.72      3.06 o 
   3   2  14      197.75      170.51      5.31 o 
   4   2  14      113.29      113.07      4.59 o 
   5   2  14      762.84      755.98     15.59 o 
   6   2  14        4.69        5.85      3.78 o 
   7   2  14       47.02       51.25      8.23 o 
   8   2  14        0.00       -2.82      6.95 o 
   9   2  14       37.56       29.82     10.72 o 
  -7   3  14        0.29       -3.64      6.62 o 
  -6   3  14       21.58       12.03      5.37 o 
  -5   3  14       51.76       43.75      6.11 o 
  -4   3  14       34.79       33.74      5.41 o 
  -3   3  14      146.68      132.62      5.51 o 
  -2   3  14      188.42      170.24      6.62 o 
  -1   3  14       34.56       29.64      3.77 o 
   0   3  14       44.93       37.63      3.62 o 
   1   3  14        5.02        5.98      2.68 o 
   2   3  14       68.44       62.11      4.08 o 
   3   3  14       91.52       89.71      4.14 o 
   4   3  14      523.12      519.41     13.65 o 
   5   3  14       18.89       13.89      4.14 o 
   6   3  14        0.01        2.58      4.28 o 
   7   3  14      118.81      126.03     20.16 o 
   8   3  14       17.74       26.62      7.01 o 
   9   3  14        0.52       14.05      6.96 o 
  -7   4  14        3.35        2.55      6.66 o 
  -6   4  14       31.15       24.77      7.19 o 
  -5   4  14        7.16       15.41      5.95 o 
  -4   4  14      265.85      271.39     11.81 o 
  -3   4  14       82.13       83.52      5.94 o 
  -2   4  14      746.60      718.69     15.07 o 
  -1   4  14      413.15      413.40     13.91 o 
   0   4  14      211.08      209.43      7.58 o 
   1   4  14      250.38      231.58      7.87 o 
   2   4  14        4.64        1.91      2.90 o 
   3   4  14        6.16        7.63      2.80 o 
   4   4  14     2300.12     2274.87     30.29 o 
   5   4  14     1762.53     1808.74     29.70 o 
   6   4  14      254.46      270.55     11.49 o 
   7   4  14       27.65       17.49     10.98 o 
   8   4  14       11.57        6.35      6.39 o 
   9   4  14        0.18       -4.15      6.22 o 
  -7   5  14        1.99       -3.73      6.64 o 
  -6   5  14        7.91       -4.93      6.05 o 
  -5   5  14        0.83        5.48      5.99 o 
  -4   5  14        1.53        0.12      5.40 o 
  -3   5  14       70.51       63.58      6.21 o 
  -2   5  14       15.32       20.24      4.09 o 
  -1   5  14      513.49      495.31     11.98 o 
   0   5  14        1.24        2.48      3.21 o 
   1   5  14      113.12       93.84      6.26 o 
   2   5  14       10.08        4.44      3.37 o 
   3   5  14        2.27       -6.02      3.01 o 
   4   5  14     1027.98     1042.91     19.36 o 
   5   5  14     1373.41     1394.60     32.54 o 
   6   5  14       23.57       17.65      4.96 o 
   7   5  14       12.39        4.22      5.79 o 
   8   5  14        6.72       12.78      6.92 o 
   9   5  14        1.29       -6.69      7.29 o 
  -7   6  14        2.49       22.37     15.52 o 
  -6   6  14       33.02       31.24      7.68 o 
  -5   6  14        1.96       -4.58      5.60 o 
  -4   6  14       40.93       48.50      7.54 o 
  -3   6  14       15.94       15.49      4.72 o 
  -2   6  14       20.93       25.59      3.97 o 
  -1   6  14      159.53      144.64      6.98 o 
   0   6  14       61.80       57.76      4.96 o 
   1   6  14        0.90        3.18      3.38 o 
   2   6  14      765.64      778.71     17.92 o 
   3   6  14       13.92       12.00      3.70 o 
   4   6  14       26.17       23.05      3.43 o 
   5   6  14        6.67        2.25      2.86 o 
   6   6  14       56.80       60.41      6.48 o 
   7   6  14       11.06        9.75      6.59 o 
   8   6  14        0.43        8.05      6.50 o 
   9   6  14        4.47       12.28      7.62 o 
  -6   7  14        0.72       -7.69      6.50 o 
  -5   7  14        9.22       11.17      6.91 o 
  -4   7  14       56.04       58.72     12.38 o 
  -3   7  14        2.31        3.63      4.40 o 
  -2   7  14        6.80        5.83      4.42 o 
  -1   7  14        1.81       -0.72      3.20 o 
   0   7  14       33.21       35.51      6.23 o 
   1   7  14       35.46       33.72      4.40 o 
   2   7  14        4.61        2.53      3.92 o 
   3   7  14      102.25      101.19      6.67 o 
   4   7  14        5.37        3.96      2.68 o 
   5   7  14       24.21       16.49      5.03 o 
   6   7  14        6.21        5.28      6.84 o 
   7   7  14        0.66       -4.88      6.30 o 
   8   7  14        1.67       -2.11     13.38 o 
   9   7  14        7.66        6.54      8.32 o 
  -6   8  14       45.60       41.47     11.21 o 
  -5   8  14        9.15        9.90      6.94 o 
  -4   8  14       30.51       41.79      7.69 o 
  -3   8  14       12.09       17.10      5.21 o 
  -2   8  14        6.69        1.19      4.33 o 
  -1   8  14       23.12       24.27      4.16 o 
   0   8  14       55.52       56.90      5.10 o 
   1   8  14       20.25       16.75      4.07 o 
   2   8  14      134.58      115.21      6.42 o 
   3   8  14        1.36        4.56      4.09 o 
   4   8  14       37.09       28.20      4.62 o 
   5   8  14        5.54        6.15      4.77 o 
   6   8  14        4.52        9.98      6.59 o 
   7   8  14       38.92       45.54      9.09 o 
   8   8  14        0.88       -3.77      7.20 o 
   9   8  14        8.81       25.15     15.18 o 
  -5   9  14        0.18        2.66      9.23 o 
  -4   9  14        6.89        2.46      6.63 o 
  -3   9  14       31.60       30.80      5.83 o 
  -2   9  14        8.94       12.04      6.26 o 
  -1   9  14       98.62       97.14      7.10 o 
   0   9  14       50.61       52.29      6.01 o 
   1   9  14      514.37      500.38     12.87 o 
   2   9  14      119.02      105.57      6.62 o 
   3   9  14       51.07       39.92      5.91 o 
   4   9  14      112.07      102.28      8.77 o 
   5   9  14        3.37        7.41      5.18 o 
   6   9  14       43.20       55.86     19.98 o 
   7   9  14        5.47        4.63     11.84 o 
   8   9  14        8.20       25.47      8.94 o 
  -5  10  14       16.34       25.93     12.87 o 
  -4  10  14        6.41      -10.28      8.07 o 
  -3  10  14       12.45        6.05      6.73 o 
  -2  10  14        0.01        8.50      6.12 o 
  -1  10  14        0.15       -0.89      4.46 o 
   0  10  14       15.69        5.88      6.09 o 
   1  10  14       19.71        7.59      6.37 o 
   2  10  14        0.01       -2.11      3.88 o 
   3  10  14      150.04      138.31      7.25 o 
   4  10  14        0.01        3.70      5.16 o 
   5  10  14        0.06        0.09      5.06 o 
   6  10  14       12.30        8.28     19.21 o 
   7  10  14       79.70       94.60     12.18 o 
   8  10  14        0.40       14.53      8.65 o 
  -4  11  14        7.68       -4.38      8.74 o 
  -3  11  14        6.07       17.40     13.98 o 
  -2  11  14        5.19        1.93      5.15 o 
  -1  11  14        2.47        4.05      5.00 o 
   0  11  14      192.81      200.71      9.06 o 
   1  11  14      562.45      541.75     14.29 o 
   2  11  14       68.39       74.32      6.19 o 
   3  11  14        0.46       -1.70      4.34 o 
   4  11  14       23.55       21.16      6.15 o 
   5  11  14        0.04       -1.54      5.24 o 
   6  11  14        0.36        4.52      7.40 o 
   7  11  14       19.46       18.53      8.65 o 
  -3  12  14        0.30       -0.21      8.90 o 
  -2  12  14        1.23      -20.76     10.38 o 
  -1  12  14       40.28       34.31      6.88 o 
   0  12  14       79.88       79.79      7.95 o 
   1  12  14      126.30      132.02      8.01 o 
   2  12  14        9.69        1.02      4.34 o 
   3  12  14        4.35        9.50      5.05 o 
   4  12  14        0.11       -2.63      5.41 o 
   5  12  14        0.19        4.49      7.84 o 
   6  12  14        3.61       11.08      7.86 o 
   7  12  14        5.63       11.44      8.91 o 
  -2  13  14        3.06        6.87     17.67 o 
  -1  13  14        2.09       13.30     16.72 o 
   0  13  14       42.94       38.13      7.98 o 
   1  13  14       19.99       23.36      6.32 o 
   2  13  14        0.04       -4.05      5.05 o 
   3  13  14       15.07       21.70      6.83 o 
   4  13  14        1.18        1.40      5.97 o 
   5  13  14       13.66       17.96      8.54 o 
   6  13  14        0.08        2.24     14.07 o 
  -1  14  14       24.95       28.21     17.84 o 
   0  14  14        0.32       -2.04      6.85 o 
   1  14  14        7.91        4.11      7.64 o 
   2  14  14        0.91        5.47      8.35 o 
   3  14  14        0.67        6.52      6.59 o 
   4  14  14       23.06       33.90     10.93 o 
   5  14  14        2.22      -12.52     10.64 o 
  -2 -13  15        0.89       14.41     14.07 o 
  -1 -13  15        6.43       32.25     14.92 o 
   0 -13  15        6.85       18.40      7.63 o 
   1 -13  15        1.14        7.38     13.04 o 
  -4 -12  15        0.62      -13.55      9.61 o 
  -3 -12  15        6.72        0.92     17.75 o 
  -2 -12  15        0.05        1.05      9.90 o 
  -1 -12  15       13.12       25.71      7.02 o 
   0 -12  15        7.48       21.58      7.76 o 
   1 -12  15       48.08       50.62      8.47 o 
   2 -12  15       30.48       34.48     14.07 o 
   3 -12  15        1.35        6.18     12.01 o 
  -5 -11  15        0.58       -6.35     10.81 o 
  -4 -11  15       20.73       48.37     13.55 o 
  -3 -11  15       52.56       59.45     10.08 o 
  -2 -11  15       48.57       52.51      6.90 o 
  -1 -11  15        1.33       -2.26      4.31 o 
   0 -11  15        6.10       12.19      8.12 o 
   1 -11  15       14.49       30.45      8.49 o 
   2 -11  15        4.35       11.83     13.38 o 
   3 -11  15       80.04      111.15     17.15 o 
   4 -11  15       25.54       47.34     14.24 o 
  -6 -10  15        2.04       25.22     12.35 o 
  -5 -10  15        1.42        3.09     10.12 o 
  -4 -10  15        0.36        2.57      9.61 o 
  -3 -10  15        0.05        3.28      4.77 o 
  -2 -10  15       11.19        7.60      4.80 o 
  -1 -10  15       41.17       52.53      7.40 o 
   0 -10  15       35.23       42.50      7.23 o 
   1 -10  15        0.16       -0.94      6.53 o 
   2 -10  15        1.50       -0.18      5.10 o 
   3 -10  15       18.85       39.11     11.84 o 
   4 -10  15       43.12       46.14     13.38 o 
   5 -10  15       31.58       40.14     13.55 o 
  -6  -9  15        3.77       11.49     11.49 o 
  -5  -9  15       43.86       46.49     13.21 o 
  -4  -9  15        0.06        3.95      6.97 o 
  -3  -9  15       14.31       13.08      5.05 o 
  -2  -9  15        1.90       10.73      4.89 o 
  -1  -9  15        2.20        2.60      4.33 o 
   0  -9  15        7.95        0.77      3.68 o 
   1  -9  15        7.06        1.75      5.00 o 
   2  -9  15      128.67      148.43     10.03 o 
   3  -9  15       12.60       16.74      5.38 o 
   4  -9  15       26.90       19.04     10.98 o 
   5  -9  15        1.28        0.86      9.95 o 
   6  -9  15        0.00        3.77     10.12 o 
  -7  -8  15        0.96        8.41     11.49 o 
  -6  -8  15       14.28       18.36      8.06 o 
  -5  -8  15       28.62       31.42      8.81 o 
  -4  -8  15        1.06        0.13      5.49 o 
  -3  -8  15        0.05        2.48      4.35 o 
  -2  -8  15        0.18       -3.34      4.21 o 
  -1  -8  15      215.20      197.18     12.38 o 
   0  -8  15      119.05      119.75      7.68 o 
   1  -8  15       18.09       10.36      3.66 o 
   2  -8  15        2.68        2.66      4.85 o 
   3  -8  15        7.40        3.04      4.51 o 
   4  -8  15        3.18        6.42      8.92 o 
   5  -8  15        0.65        0.20      6.06 o 
   6  -8  15        0.39       -8.58      8.75 o 
   7  -8  15        7.59       19.73     10.98 o 
  -7  -7  15        5.26        8.41     11.32 o 
  -6  -7  15        0.69       -9.85      6.33 o 
  -5  -7  15        0.43        3.50      5.39 o 
  -4  -7  15        0.84       14.23      7.27 o 
  -3  -7  15        2.45        1.92      4.19 o 
  -2  -7  15      126.91      131.20      7.93 o 
  -1  -7  15      326.86      328.55     12.04 o 
   0  -7  15      323.68      362.19     14.23 o 
   1  -7  15       44.34       45.92      5.18 o 
   2  -7  15      318.22      324.94     12.74 o 
   3  -7  15       75.66       63.58      7.47 o 
   4  -7  15       11.37        4.73      7.87 o 
   5  -7  15        8.24        4.21      6.24 o 
   6  -7  15       33.07       40.97      8.12 o 
   7  -7  15        7.81       13.04     10.29 o 
  -7  -6  15       21.82       19.38     11.84 o 
  -6  -6  15       14.28        3.57      9.05 o 
  -5  -6  15        5.21        5.12      5.81 o 
  -4  -6  15        4.84        9.00      6.64 o 
  -3  -6  15       59.50       75.82      6.35 o 
  -2  -6  15        3.01       -2.51      5.17 o 
  -1  -6  15      494.32      509.04     14.15 o 
   0  -6  15      558.85      583.34     16.12 o 
   1  -6  15      207.23      186.40      8.46 o 
   2  -6  15       18.19       18.09      4.33 o 
   3  -6  15      112.30      115.04      6.83 o 
   4  -6  15        0.05       -2.99      3.27 o 
   5  -6  15       22.66       18.84      5.24 o 
   6  -6  15        2.62        5.96      6.00 o 
   7  -6  15        1.43       -0.77      8.23 o 
  -7  -5  15       30.88       11.66     11.15 o 
  -6  -5  15        0.54       -4.03      5.27 o 
  -5  -5  15       24.02       26.73      6.65 o 
  -4  -5  15       35.02       35.77      6.59 o 
  -3  -5  15      115.32      147.65      9.15 o 
  -2  -5  15       75.60       77.70      6.23 o 
  -1  -5  15      458.10      464.08     13.26 o 
   0  -5  15     1602.77     1623.48     31.22 o 
   1  -5  15      367.23      364.74     18.57 o 
   2  -5  15      955.55      987.47     16.94 o 
   3  -5  15      215.54      211.15     10.99 o 
   4  -5  15       44.49       54.82      4.40 o 
   5  -5  15        4.53        1.01      5.17 o 
   6  -5  15        0.47        1.06      6.18 o 
   7  -5  15        0.32       -4.35      5.54 o 
   8  -5  15        1.50        2.03      6.12 o 
  -8  -4  15       10.68       21.61     12.35 o 
  -7  -4  15        1.22        3.74     12.61 o 
  -6  -4  15        1.50       -2.27      5.29 o 
  -5  -4  15       83.91       80.16      8.44 o 
  -4  -4  15      109.84      128.44     13.21 o 
  -3  -4  15       67.96       87.38      8.84 o 
  -2  -4  15       11.78        7.57      4.13 o 
  -1  -4  15      180.92      172.23      8.28 o 
   0  -4  15       71.00       72.91      5.82 o 
   1  -4  15      477.68      463.20     12.79 o 
   2  -4  15       22.65       21.28      3.17 o 
   3  -4  15       93.86       99.87      5.61 o 
   4  -4  15       50.32       52.26      4.26 o 
   5  -4  15        0.72       -1.31      3.95 o 
   6  -4  15       39.41       40.59      5.55 o 
   7  -4  15        2.37        3.85      5.37 o 
   8  -4  15       52.87       53.65      7.72 o 
  -8  -3  15        4.17      -14.41      9.61 o 
  -7  -3  15        0.00       -2.92      7.23 o 
  -6  -3  15        3.29        3.30      5.57 o 
  -5  -3  15        4.16        4.03      5.12 o 
  -4  -3  15      115.53      113.72      8.87 o 
  -3  -3  15        0.52       -3.60      3.55 o 
  -2  -3  15       35.38       30.02      5.62 o 
  -1  -3  15      102.16      101.97      6.49 o 
   0  -3  15        3.95        1.40      3.07 o 
   1  -3  15       51.08       48.72      3.59 o 
   2  -3  15        4.99        2.62      3.43 o 
   3  -3  15       23.78       22.49      3.63 o 
   4  -3  15        6.97        1.79      3.29 o 
   5  -3  15        0.06       -3.59      3.91 o 
   6  -3  15        5.08        7.16      4.34 o 
   7  -3  15        0.02        0.85      4.34 o 
   8  -3  15        2.87        5.08      5.71 o 
  -8  -2  15        0.07        9.09     11.15 o 
  -7  -2  15        3.25       -4.57      5.34 o 
  -6  -2  15        7.43       10.58      5.79 o 
  -5  -2  15       28.06       36.76      6.28 o 
  -4  -2  15        7.55        7.29      4.97 o 
  -3  -2  15      234.59      238.76      9.16 o 
  -2  -2  15       69.93       71.84      5.83 o 
  -1  -2  15        5.22        0.61      3.15 o 
   0  -2  15        2.59        3.61      2.70 o 
   1  -2  15        0.06       -1.62      2.25 o 
   2  -2  15       24.92       32.23      3.16 o 
   3  -2  15      311.46      295.52      7.01 o 
   4  -2  15        1.80       -1.00      3.22 o 
   5  -2  15      189.48      173.55      8.34 o 
   6  -2  15       81.16       84.05      8.65 o 
   7  -2  15        1.83       -3.98      5.22 o 
   8  -2  15        4.95        8.38      5.57 o 
   9  -2  15       23.35       35.16      9.43 o 
  -8  -1  15        3.08        4.66     19.30 o 
  -7  -1  15        5.27        6.47      5.85 o 
  -6  -1  15       12.04        1.82      5.13 o 
  -5  -1  15        1.80       -6.68      4.62 o 
  -4  -1  15      164.55      146.57      9.74 o 
  -3  -1  15       88.85       88.80      6.17 o 
  -2  -1  15        0.72       -1.60      3.13 o 
  -1  -1  15        7.62        4.21      2.93 o 
   0  -1  15        0.54       -3.97      2.54 o 
   1  -1  15       13.94       20.63      4.10 o 
   2  -1  15        5.93       13.88      2.94 o 
   3  -1  15       91.15       79.30      5.72 o 
   4  -1  15        1.28        8.77      3.46 o 
   5  -1  15       95.45       84.20      5.74 o 
   6  -1  15       29.84       30.61      5.52 o 
   7  -1  15       50.43       38.84      5.80 o 
   8  -1  15       16.41       17.15      5.25 o 
   9  -1  15       52.36       61.75     10.98 o 
  -8   0  15        0.25      -10.29      9.95 o 
  -7   0  15        0.09       -2.25      5.70 o 
  -6   0  15       10.63        3.96      5.52 o 
  -5   0  15        4.78       -5.78      4.74 o 
  -4   0  15       79.61       71.48      6.57 o 
  -3   0  15      276.91      251.13      8.33 o 
  -2   0  15       63.37       64.65      4.58 o 
  -1   0  15       87.04       88.99      4.92 o 
   0   0  15        3.58        6.27      2.74 o 
   1   0  15      467.86      473.64      9.38 o 
   2   0  15       48.07       50.85      3.50 o 
   3   0  15      210.68      189.54      5.90 o 
   4   0  15        2.58       -1.20      3.00 o 
   5   0  15       24.83       16.91      3.51 o 
   6   0  15      292.27      271.47      9.54 o 
   7   0  15       21.75       24.52      6.62 o 
   8   0  15        4.13       -2.96     13.89 o 
   9   0  15        0.56        0.36      6.44 o 
  -8   1  15        4.04       15.61     11.84 o 
  -7   1  15        2.18       -2.34      5.57 o 
  -6   1  15       21.53       21.33      6.32 o 
  -5   1  15       17.33       14.87      7.06 o 
  -4   1  15        1.03        3.43      4.93 o 
  -3   1  15      265.92      276.71      8.56 o 
  -2   1  15      520.21      504.33     14.23 o 
  -1   1  15      338.67      336.45      8.60 o 
   0   1  15        0.00       -0.16      2.59 o 
   1   1  15       49.10       43.34      3.72 o 
   2   1  15       44.54       45.02      3.66 o 
   3   1  15       30.47       28.94      3.14 o 
   4   1  15       26.41       18.72      3.33 o 
   5   1  15      102.53       89.46      6.54 o 
   6   1  15        8.38        5.11      3.68 o 
   7   1  15      100.91       96.52     24.10 o 
   8   1  15        0.52       -6.70      5.56 o 
   9   1  15        0.04        6.03      6.89 o 
  -7   2  15        0.03       -0.04      5.75 o 
  -6   2  15       31.76       36.83      6.85 o 
  -5   2  15       19.38       19.94      6.32 o 
  -4   2  15       39.42       42.84      6.50 o 
  -3   2  15       58.88       53.56      4.22 o 
  -2   2  15      834.61      778.18     17.41 o 
  -1   2  15      203.30      203.33      7.62 o 
   0   2  15        0.86        1.65      2.81 o 
   1   2  15       84.94       76.06      6.40 o 
   2   2  15        0.11        0.92      2.55 o 
   3   2  15      256.36      245.52      8.30 o 
   4   2  15        7.94        5.87      2.97 o 
   5   2  15       43.71       51.60      5.30 o 
   6   2  15      136.61      135.52      8.57 o 
   7   2  15       15.13       10.10      8.15 o 
   8   2  15       10.60        4.09     16.21 o 
   9   2  15        0.83       -2.11      6.26 o 
  -7   3  15        0.03        1.05      6.68 o 
  -6   3  15        0.20       -2.21      4.98 o 
  -5   3  15       31.34       19.83      5.37 o 
  -4   3  15        2.19       -0.53      4.83 o 
  -3   3  15        8.80        5.79      3.90 o 
  -2   3  15      690.30      680.54     13.68 o 
  -1   3  15      400.43      392.35      9.50 o 
   0   3  15       12.15       13.07      3.44 o 
   1   3  15      109.63      106.45      5.90 o 
   2   3  15       89.84       95.44      5.35 o 
   3   3  15     1127.69     1072.36     19.36 o 
   4   3  15      399.34      407.65      9.43 o 
   5   3  15      210.89      222.39      9.05 o 
   6   3  15       33.60       34.39      4.76 o 
   7   3  15      134.84      131.89     11.13 o 
   8   3  15       11.16       20.11     11.24 o 
   9   3  15        6.73       18.94     12.78 o 
  -7   4  15        9.98        4.69      7.03 o 
  -6   4  15       99.29      124.58     11.81 o 
  -5   4  15        0.00       -2.97      5.53 o 
  -4   4  15        2.27       -1.40      7.45 o 
  -3   4  15       29.13       24.49      4.90 o 
  -2   4  15      751.29      769.08     16.07 o 
  -1   4  15      372.85      374.82     10.55 o 
   0   4  15      406.86      397.47     11.66 o 
   1   4  15      648.06      616.86     15.19 o 
   2   4  15      273.42      284.88      9.82 o 
   3   4  15     1177.22     1179.89     19.36 o 
   4   4  15      240.51      233.50      6.66 o 
   5   4  15       29.29       39.32      3.89 o 
   6   4  15      126.28      130.46      8.75 o 
   7   4  15        2.78        6.29      7.38 o 
   8   4  15       64.26       75.59     10.38 o 
   9   4  15        7.25       15.60      7.71 o 
  -7   5  15        0.10       -9.73     11.82 o 
  -6   5  15       15.61        6.31      7.01 o 
  -5   5  15        4.49       -4.95      5.94 o 
  -4   5  15        0.67       10.02      5.82 o 
  -3   5  15       21.02       20.74      5.05 o 
  -2   5  15      197.56      213.42     11.70 o 
  -1   5  15      992.61      998.01     19.46 o 
   0   5  15      306.99      312.24      9.58 o 
   1   5  15       15.08        1.70      3.81 o 
   2   5  15       96.87       91.20      6.44 o 
   3   5  15     1710.96     1657.67     31.57 o 
   4   5  15      125.67      133.44      6.07 o 
   5   5  15      156.82      165.45      9.50 o 
   6   5  15      256.83      241.51     11.28 o 
   7   5  15       12.34       18.18      7.01 o 
   8   5  15       14.79        3.13     10.12 o 
   9   5  15        1.98        7.38      9.43 o 
  -6   6  15        0.61       -9.08      5.74 o 
  -5   6  15        1.90      -12.25      6.44 o 
  -4   6  15        0.94       -6.43      5.48 o 
  -3   6  15       49.67       45.11      6.54 o 
  -2   6  15       14.94        9.52      3.63 o 
  -1   6  15      105.93       96.91      6.02 o 
   0   6  15      114.11      120.28      6.62 o 
   1   6  15      268.41      267.02      9.05 o 
   2   6  15       36.21       45.21      5.35 o 
   3   6  15      416.78      411.88     12.14 o 
   4   6  15       31.39       17.07      3.52 o 
   5   6  15       74.46       92.36      6.30 o 
   6   6  15       24.53       11.59      4.86 o 
   7   6  15        0.29       -0.77      6.18 o 
   8   6  15       10.03       10.03      7.25 o 
   9   6  15        0.13       -6.84      7.03 o 
  -6   7  15        1.03        1.19      9.39 o 
  -5   7  15       12.27       13.40      7.18 o 
  -4   7  15        1.77       -2.41      5.59 o 
  -3   7  15       25.39       16.71      5.24 o 
  -2   7  15      130.07      140.97     14.83 o 
  -1   7  15       14.52       13.19      4.99 o 
   0   7  15        6.47        4.65      3.63 o 
   1   7  15       10.05        9.62      3.79 o 
   2   7  15       13.86        8.75      4.25 o 
   3   7  15       77.64       72.39      6.03 o 
   4   7  15       84.44       79.15      6.64 o 
   5   7  15        5.62        1.65      4.41 o 
   6   7  15       17.91        4.99      4.71 o 
   7   7  15        0.76       -2.34      6.14 o 
   8   7  15        0.19       -0.26      6.92 o 
   9   7  15        1.20        5.57      7.83 o 
  -6   8  15        6.56       12.55      9.97 o 
  -5   8  15        0.19       -7.52      8.43 o 
  -4   8  15        0.59       -3.13      6.15 o 
  -3   8  15       17.36       14.61      5.29 o 
  -2   8  15       44.44       47.01      6.05 o 
  -1   8  15        1.91       -4.96      3.50 o 
   0   8  15       23.62       23.68      4.39 o 
   1   8  15        3.29       -0.22      3.60 o 
   2   8  15        2.23       -1.70      3.47 o 
   3   8  15        0.33       -3.35      4.06 o 
   4   8  15       21.57       18.79      5.56 o 
   5   8  15        0.06       -4.62      4.38 o 
   6   8  15        2.39       -3.08      6.26 o 
   7   8  15       21.86       28.11      9.78 o 
   8   8  15        5.46        9.86      7.70 o 
  -5   9  15        0.98        3.20      9.23 o 
  -4   9  15        1.06       -2.17      6.37 o 
  -3   9  15       16.80       12.37      5.35 o 
  -2   9  15        0.74       -0.57      4.53 o 
  -1   9  15        6.57       -6.46      4.36 o 
   0   9  15       34.68       31.56      5.08 o 
   1   9  15       32.63       26.82      4.74 o 
   2   9  15        0.03       -1.03      3.77 o 
   3   9  15      123.18      121.65      8.01 o 
   4   9  15       13.95       17.21      5.79 o 
   5   9  15        8.43       20.58      5.80 o 
   6   9  15       25.12       19.57      7.74 o 
   7   9  15       19.82       28.46      8.60 o 
   8   9  15        0.18        6.89      8.41 o 
  -4  10  15       14.21       11.33      9.52 o 
  -3  10  15       28.12       27.60      9.14 o 
  -2  10  15        0.05       -5.53      4.56 o 
  -1  10  15        4.71       -3.38      5.37 o 
   0  10  15      401.13      395.58     11.98 o 
   1  10  15       41.05       29.90      4.94 o 
   2  10  15      116.98       93.56      9.85 o 
   3  10  15        1.38       -5.46      3.62 o 
   4  10  15       76.44       73.65      9.45 o 
   5  10  15        1.02       -4.73      4.93 o 
   6  10  15       11.08       11.79      7.74 o 
   7  10  15        0.25       -8.03      7.04 o 
   8  10  15       16.19       13.55      8.57 o 
  -4  11  15        0.01      -11.18      8.90 o 
  -3  11  15        0.82       -3.35      8.38 o 
  -2  11  15        0.13        2.24      5.76 o 
  -1  11  15        4.92        5.07      5.25 o 
   0  11  15        5.90        2.30      5.20 o 
   1  11  15       13.19       10.75      4.57 o 
   2  11  15       12.27        5.71      4.31 o 
   3  11  15        9.43        1.98      4.68 o 
   4  11  15       42.06       27.20      7.33 o 
   5  11  15        5.99        4.30      7.00 o 
   6  11  15        1.82        5.05      7.62 o 
   7  11  15        1.40       10.19      8.47 o 
  -3  12  15        0.39       -7.05      9.34 o 
  -2  12  15        0.31        0.00      8.40 o 
  -1  12  15        9.06        4.79      6.36 o 
   0  12  15      125.56      104.62     12.32 o 
   1  12  15       87.96      100.22      7.33 o 
   2  12  15        1.52       -2.49      4.26 o 
   3  12  15        2.26       -3.74      4.70 o 
   4  12  15        0.12       -5.85      5.34 o 
   5  12  15        0.47       -3.83      7.58 o 
   6  12  15        0.00        2.26      7.75 o 
  -2  13  15        0.08      -11.07      9.38 o 
  -1  13  15        5.77       -1.34     22.56 o 
   0  13  15       30.22       42.50      8.21 o 
   1  13  15       81.99       95.59      9.84 o 
   2  13  15       11.41        9.91      5.59 o 
   3  13  15        2.41       -2.26      6.03 o 
   4  13  15        0.09       -0.21      5.94 o 
   5  13  15        7.78       26.29     10.72 o 
   0  14  15        3.66        4.99      7.17 o 
   1  14  15        0.17       -7.23      8.82 o 
   2  14  15        0.09       -2.37      8.24 o 
   3  14  15       26.75       54.74     20.33 o 
   4  14  15       25.85       41.26      8.47 o 
  -1 -13  16        2.44        2.92     13.72 o 
   0 -13  16        1.15        9.39      9.32 o 
  -3 -12  16        0.07        1.03     10.81 o 
  -2 -12  16        4.14       17.04      6.64 o 
  -1 -12  16       13.19       20.76     13.72 o 
   0 -12  16        1.76       16.44      6.81 o 
   1 -12  16       47.78       76.31      9.38 o 
   2 -12  16        0.58       -3.60     12.18 o 
   3 -12  16       26.99       50.26     14.92 o 
  -4 -11  16        6.35       16.98     11.32 o 
  -3 -11  16        0.04       -3.38      7.21 o 
  -2 -11  16       47.99       74.69      9.58 o 
  -1 -11  16        0.08       -0.87      7.51 o 
   0 -11  16        1.09        8.01      7.52 o 
   1 -11  16       84.24      109.70     12.24 o 
   2 -11  16        1.40       19.73     12.01 o 
   3 -11  16        8.90        2.57     11.15 o 
   4 -11  16       22.24       45.11     13.72 o 
  -5 -10  16        0.54       -9.43      9.78 o 
  -4 -10  16        0.03       -2.40      9.61 o 
  -3 -10  16        0.80       11.14      6.39 o 
  -2 -10  16        0.08        2.65      4.81 o 
  -1 -10  16        7.28       20.77      7.16 o 
   0 -10  16        8.84       16.44      6.26 o 
   1 -10  16        3.16       10.16      5.59 o 
   2 -10  16       35.26       49.24      8.94 o 
   3 -10  16       13.29       28.13     12.01 o 
   4 -10  16       11.79        9.78     11.32 o 
   5 -10  16        1.12        2.74     11.15 o 
  -6  -9  16       42.26       72.04     16.12 o 
  -5  -9  16       61.11       56.09     14.07 o 
  -4  -9  16       32.66       25.90     11.66 o 
  -3  -9  16        3.18        9.48      5.40 o 
  -2  -9  16       16.16       16.02      5.15 o 
  -1  -9  16       18.10       13.27      5.40 o 
   0  -9  16        0.47       -1.37      3.52 o 
   1  -9  16       17.29        6.53      5.36 o 
   2  -9  16        3.17       -9.69      4.85 o 
   3  -9  16       56.54       64.72      7.41 o 
   4  -9  16        0.04       -6.18      9.26 o 
   5  -9  16        6.68       13.72     10.81 o 
   6  -9  16        2.50        5.32     10.64 o 
  -6  -8  16       37.24       57.96     10.49 o 
  -5  -8  16       47.80       33.96     12.01 o 
  -4  -8  16       42.85       40.00      9.38 o 
  -3  -8  16       13.18       14.64      5.11 o 
  -2  -8  16       24.99       17.16      5.27 o 
  -1  -8  16       83.67       78.13      7.06 o 
   0  -8  16       30.32       32.14      5.43 o 
   1  -8  16       83.83       76.15      7.95 o 
   2  -8  16      131.21      123.66      9.26 o 
   3  -8  16        1.03        3.13      4.95 o 
   4  -8  16        4.84        4.32      8.06 o 
   5  -8  16        2.90        7.20      9.95 o 
   6  -8  16       32.26       45.46     12.35 o 
  -7  -7  16        2.16       -5.83     11.32 o 
  -6  -7  16       18.75       35.85      8.85 o 
  -5  -7  16        0.50        7.21      6.27 o 
  -4  -7  16        0.24        2.57      6.90 o 
  -3  -7  16        0.14        1.72      4.44 o 
  -2  -7  16      269.34      287.62     11.15 o 
  -1  -7  16        0.82        7.64      5.17 o 
   0  -7  16       80.72       91.73      6.89 o 
   1  -7  16      662.56      704.74     17.24 o 
   2  -7  16      310.14      330.43     13.53 o 
   3  -7  16        3.00       -0.79      4.39 o 
   4  -7  16        6.73        7.06      5.33 o 
   5  -7  16       10.81        8.06      6.60 o 
   6  -7  16       17.42       34.48     10.64 o 
   7  -7  16       17.29       27.79     11.15 o 
  -7  -6  16        0.19        7.38     12.01 o 
  -6  -6  16        1.10       -5.20     11.75 o 
  -5  -6  16      110.04      133.28     10.67 o 
  -4  -6  16       11.34       11.28      5.93 o 
  -3  -6  16       25.04       33.86      5.36 o 
  -2  -6  16      742.21      755.04     18.44 o 
  -1  -6  16        0.65        7.34      4.34 o 
   0  -6  16      205.65      196.79      9.31 o 
   1  -6  16      419.27      435.51     12.61 o 
   2  -6  16       50.19       53.01      6.48 o 
   3  -6  16      139.57      122.10      8.47 o 
   4  -6  16        8.83        7.84      3.84 o 
   5  -6  16        1.49       -6.31      5.17 o 
   6  -6  16        0.03        0.47      5.76 o 
   7  -6  16        1.16       15.27      9.95 o 
  -7  -5  16        9.95       11.32     12.35 o 
  -6  -5  16        2.05        7.93      6.27 o 
  -5  -5  16       52.49       57.85      7.90 o 
  -4  -5  16        1.36        6.58      5.54 o 
  -3  -5  16      130.12      150.37      9.44 o 
  -2  -5  16      262.45      274.01     10.41 o 
  -1  -5  16      260.41      258.98     10.04 o 
   0  -5  16      143.95      142.62      8.03 o 
   1  -5  16      155.68      147.46      7.64 o 
   2  -5  16      496.62      516.57     11.97 o 
   3  -5  16      185.82      186.18      7.47 o 
   4  -5  16        5.23        4.54      3.54 o 
   5  -5  16        6.86        2.51      4.61 o 
   6  -5  16        2.75       -3.03      4.55 o 
   7  -5  16        2.63        6.30      6.20 o 
   8  -5  16        9.75       35.68     10.46 o 
  -7  -4  16        2.85        2.92     10.46 o 
  -6  -4  16        0.52       -2.41      5.56 o 
  -5  -4  16       43.71       48.61     13.28 o 
  -4  -4  16        0.46       -2.88      4.84 o 
  -3  -4  16        0.21        1.23      4.04 o 
  -2  -4  16        8.32        7.36      4.88 o 
  -1  -4  16      207.56      209.23      9.17 o 
   0  -4  16       89.86       86.22      6.55 o 
   1  -4  16       10.94       14.23      3.60 o 
   2  -4  16       82.74       81.25      5.16 o 
   3  -4  16       30.98       36.44      4.20 o 
   4  -4  16       57.80       65.36      4.82 o 
   5  -4  16        3.47        7.55      4.51 o 
   6  -4  16       34.25       40.97      6.15 o 
   7  -4  16        3.46       14.49     11.41 o 
   8  -4  16        2.93        5.63      6.51 o 
  -7  -3  16        2.12       -2.50     12.09 o 
  -6  -3  16       18.71       23.51      6.29 o 
  -5  -3  16        0.64        1.69      5.23 o 
  -4  -3  16        0.56       -1.82      5.19 o 
  -3  -3  16       31.75       30.83      4.83 o 
  -2  -3  16        2.16       -2.59      3.66 o 
  -1  -3  16       35.96       44.59      8.21 o 
   0  -3  16       32.08       35.54      4.41 o 
   1  -3  16        1.47        5.83      3.37 o 
   2  -3  16       17.89       17.10      3.49 o 
   3  -3  16       53.22       57.02      3.49 o 
   4  -3  16        0.26       -4.89      3.30 o 
   5  -3  16       32.56       20.84      8.75 o 
   6  -3  16       72.87       71.13      7.00 o 
   7  -3  16        3.73       -1.62      4.64 o 
   8  -3  16        5.50        5.21     11.84 o 
  -7  -2  16        6.06        5.81      7.69 o 
  -6  -2  16        0.10      -10.03      5.01 o 
  -5  -2  16       31.01       24.64      6.41 o 
  -4  -2  16      107.04       88.24      8.18 o 
  -3  -2  16       13.77        7.63      3.96 o 
  -2  -2  16      156.47      163.51      8.20 o 
  -1  -2  16       21.50       11.99      3.82 o 
   0  -2  16       43.35       44.29      5.51 o 
   1  -2  16        2.48       -5.55      2.78 o 
   2  -2  16       35.16       48.65      3.55 o 
   3  -2  16      123.27      115.53      4.87 o 
   4  -2  16      124.36      131.10      7.09 o 
   5  -2  16       65.24       43.43      4.93 o 
   6  -2  16       11.42       13.18      4.80 o 
   7  -2  16        0.00       -3.46      6.18 o 
   8  -2  16        0.80        1.41      4.92 o 
  -7  -1  16        5.08       13.53      6.77 o 
  -6  -1  16        2.73       -2.42      5.22 o 
  -5  -1  16       26.18       18.13      6.00 o 
  -4  -1  16       23.15       17.97      5.77 o 
  -3  -1  16      505.39      463.87     13.01 o 
  -2  -1  16        6.83       -0.43      3.80 o 
  -1  -1  16        3.58        2.09      3.46 o 
   0  -1  16       32.22       33.70      4.09 o 
   1  -1  16       38.92       36.35      4.77 o 
   2  -1  16        3.11        1.92      2.55 o 
   3  -1  16       75.49       72.62      5.14 o 
   4  -1  16       31.70       31.25      4.42 o 
   5  -1  16      466.90      429.80     12.07 o 
   6  -1  16        5.75        1.65      4.55 o 
   7  -1  16        4.23        3.62      4.76 o 
   8  -1  16        5.10        6.15      5.11 o 
   9  -1  16       23.74       43.40     10.29 o 
  -7   0  16        3.95        2.45      6.22 o 
  -6   0  16        0.19        1.94      5.67 o 
  -5   0  16       42.09       40.38      6.78 o 
  -4   0  16        1.03       -1.27      5.20 o 
  -3   0  16       27.74       17.73      4.29 o 
  -2   0  16      156.60      147.87      6.96 o 
  -1   0  16        0.01       -5.85      3.22 o 
   0   0  16        0.78        5.37      3.20 o 
   1   0  16       36.24       41.72      4.20 o 
   2   0  16       25.45       17.87      3.11 o 
   3   0  16      194.71      179.45      6.03 o 
   4   0  16       25.02       24.55      4.40 o 
   5   0  16       46.73       38.27      4.39 o 
   6   0  16       85.69       77.77      7.16 o 
   7   0  16       17.57        5.74      6.09 o 
   8   0  16        0.03       -0.94     13.64 o 
   9   0  16        3.76        8.92      8.66 o 
  -7   1  16        2.48        1.19     10.15 o 
  -6   1  16        1.68        0.88      7.27 o 
  -5   1  16       31.51       34.22      6.79 o 
  -4   1  16       19.29       24.21      5.84 o 
  -3   1  16      188.19      171.14      7.97 o 
  -2   1  16      430.10      397.65     11.32 o 
  -1   1  16        0.15        2.05      3.35 o 
   0   1  16       27.29       21.19      3.74 o 
   1   1  16       34.46       34.12      4.01 o 
   2   1  16       64.43       57.23      4.51 o 
   3   1  16      109.67      109.55      5.38 o 
   4   1  16       23.05       13.48      3.70 o 
   5   1  16        4.05        1.54      4.48 o 
   6   1  16       12.29        8.15      5.84 o 
   7   1  16       35.09       27.47      7.00 o 
   8   1  16        0.22       -1.28      7.12 o 
   9   1  16       18.08       22.28      7.84 o 
  -7   2  16        0.46        2.47      6.06 o 
  -6   2  16        0.55       -6.55      5.19 o 
  -5   2  16        0.24        0.96      5.21 o 
  -4   2  16       27.82       20.14      5.84 o 
  -3   2  16       70.41       54.27      7.04 o 
  -2   2  16      491.35      481.27     12.04 o 
  -1   2  16       63.38       60.41      5.49 o 
   0   2  16       18.62       24.06      3.99 o 
   1   2  16      167.87      150.98      9.42 o 
   2   2  16       25.12       23.68      5.32 o 
   3   2  16      147.54      146.67      6.42 o 
   4   2  16       52.14       56.73      5.04 o 
   5   2  16       72.92       67.21      6.86 o 
   6   2  16        0.28        0.03      4.50 o 
   7   2  16       45.84       62.46      8.82 o 
   8   2  16        0.05       15.52      9.18 o 
   9   2  16       24.80       41.06      8.94 o 
  -7   3  16        0.61        0.47      7.52 o 
  -6   3  16        0.18       -1.52      5.92 o 
  -5   3  16       15.19       11.31      5.46 o 
  -4   3  16        0.49       -8.25      4.12 o 
  -3   3  16      128.10      130.07      8.99 o 
  -2   3  16      110.93      102.65      6.11 o 
  -1   3  16      127.87      129.51      6.68 o 
   0   3  16       31.10       36.91      8.24 o 
   1   3  16        1.59        2.63      3.81 o 
   2   3  16      692.48      694.16     16.55 o 
   3   3  16      669.61      660.26     15.80 o 
   4   3  16       74.50       74.02      3.90 o 
   5   3  16       66.12       70.45      4.44 o 
   6   3  16       34.29       30.34      5.70 o 
   7   3  16        5.72        9.44      8.23 o 
   8   3  16        0.11        2.94      6.59 o 
   9   3  16       17.27       21.58     13.29 o 
  -7   4  16        3.49       -2.41      6.78 o 
  -6   4  16       19.52       18.16      5.96 o 
  -5   4  16        0.46       -2.18      5.75 o 
  -4   4  16       10.97       33.13     14.52 o 
  -3   4  16        7.78        5.90      4.13 o 
  -2   4  16       16.82       15.00      4.14 o 
  -1   4  16      156.16      163.32      8.34 o 
   0   4  16      237.58      240.98      9.76 o 
   1   4  16      391.83      408.74     19.09 o 
   2   4  16     1131.26     1059.04     22.55 o 
   3   4  16      120.54      111.99      6.70 o 
   4   4  16      160.99      175.14      8.95 o 
   5   4  16      837.61      852.75     18.03 o 
   6   4  16       27.01       35.82      7.43 o 
   7   4  16       21.57       15.62      7.25 o 
   8   4  16        3.16        2.06      6.63 o 
   9   4  16        7.68        9.96      7.84 o 
  -6   5  16        8.76       -8.64     14.53 o 
  -5   5  16        4.04        1.88      6.20 o 
  -4   5  16        6.33       -1.52      5.94 o 
  -3   5  16       29.47       31.14      5.50 o 
  -2   5  16       32.14       39.25      4.66 o 
  -1   5  16      357.15      359.28     10.43 o 
   0   5  16       93.81       99.93      6.91 o 
   1   5  16      178.36      179.23      9.19 o 
   2   5  16      908.17      920.09     20.52 o 
   3   5  16      186.60      183.54      8.49 o 
   4   5  16       82.27       77.03      7.37 o 
   5   5  16       41.74       47.83      4.31 o 
   6   5  16       90.19       85.79      7.83 o 
   7   5  16       67.06       67.07      9.74 o 
   8   5  16        4.89        7.49      6.97 o 
   9   5  16        0.71        9.61     12.87 o 
  -6   6  16       14.21       -1.09      9.47 o 
  -5   6  16       12.21       -3.21      6.54 o 
  -4   6  16        6.81        5.37      6.90 o 
  -3   6  16       12.53        4.25      4.76 o 
  -2   6  16       28.61       37.63      6.19 o 
  -1   6  16      103.61       94.80      6.08 o 
   0   6  16      148.76      142.56      7.17 o 
   1   6  16        0.55        0.11      4.14 o 
   2   6  16      263.14      277.04     10.36 o 
   3   6  16      134.56      132.06      7.60 o 
   4   6  16      135.84      124.87      9.03 o 
   5   6  16      146.84      130.39     14.44 o 
   6   6  16        2.60       -2.71      4.67 o 
   7   6  16        1.13       -8.62      5.88 o 
   8   6  16        5.94       -3.35      6.91 o 
   9   6  16        2.24       -7.03      7.37 o 
  -6   7  16        4.89        0.27      9.56 o 
  -5   7  16        4.60        8.19      7.01 o 
  -4   7  16       28.15       14.93      6.87 o 
  -3   7  16       28.15       29.86      6.01 o 
  -2   7  16        2.71       -0.87      4.60 o 
  -1   7  16        0.02        0.76      3.59 o 
   0   7  16       38.56       47.40      5.07 o 
   1   7  16       99.41       78.06      6.01 o 
   2   7  16       20.68       24.84      4.87 o 
   3   7  16       17.69       16.15      4.52 o 
   4   7  16       36.87       24.52      5.64 o 
   5   7  16       64.46       79.37      7.87 o 
   6   7  16        6.55       -1.83      6.51 o 
   7   7  16       39.87       34.35      8.43 o 
   8   7  16        0.97        1.99      7.55 o 
  -5   8  16       16.72        1.54     23.50 o 
  -4   8  16        8.44        6.94      6.97 o 
  -3   8  16        1.02       -2.53      4.86 o 
  -2   8  16        0.25       -2.06      4.63 o 
  -1   8  16       11.47       13.83      4.23 o 
   0   8  16       23.02       26.21      4.49 o 
   1   8  16       95.96       96.94      6.48 o 
   2   8  16      111.37      122.94      7.95 o 
   3   8  16       30.49       23.17      6.04 o 
   4   8  16        1.65        2.65      4.96 o 
   5   8  16        2.14        1.59      4.83 o 
   6   8  16       56.15       62.23      9.88 o 
   7   8  16        5.67        4.67      9.43 o 
   8   8  16        3.74       -8.82     17.67 o 
  -5   9  16       13.68       20.58     15.44 o 
  -4   9  16        8.83       25.68     10.18 o 
  -3   9  16        6.27        4.00      5.46 o 
  -2   9  16        7.65        1.53      5.11 o 
  -1   9  16       11.78        2.12      5.40 o 
   0   9  16        8.34       -1.88      3.96 o 
   1   9  16       24.51       19.03      4.71 o 
   2   9  16       37.48       35.45      4.99 o 
   3   9  16       37.35       39.33      5.70 o 
   4   9  16       64.79       52.54      7.49 o 
   5   9  16       17.28       13.52      6.40 o 
   6   9  16       10.49       16.17      7.46 o 
   7   9  16        0.09       -4.17      7.80 o 
   8   9  16       20.18       16.45     14.49 o 
  -4  10  16       12.08        8.28      9.63 o 
  -3  10  16        9.38        0.92     13.04 o 
  -2  10  16        9.58        1.82      5.15 o 
  -1  10  16       56.58       51.86      8.54 o 
   0  10  16       12.07        0.69      4.26 o 
   1  10  16        7.67        2.30      4.83 o 
   2  10  16       22.64        6.75      4.29 o 
   3  10  16        3.28        6.81      4.89 o 
   4  10  16       14.86       31.88      6.77 o 
   5  10  16        0.11        0.37      5.50 o 
   6  10  16        1.34       -5.32      6.47 o 
   7  10  16       13.27       11.48      8.59 o 
  -3  11  16        2.53       -8.35      8.54 o 
  -2  11  16       44.14       53.57      9.13 o 
  -1  11  16       45.90       44.26      8.17 o 
   0  11  16        4.87        6.56      5.62 o 
   1  11  16       51.51       48.74      6.12 o 
   2  11  16        2.62        1.32      4.37 o 
   3  11  16        2.09       -3.85      4.82 o 
   4  11  16       20.21       13.90      6.43 o 
   5  11  16        5.90       -0.69      5.80 o 
   6  11  16        3.93       -4.97      7.22 o 
   7  11  16       10.50       10.35     16.12 o 
  -2  12  16        4.08        3.40      9.86 o 
  -1  12  16        0.50        6.19      6.63 o 
   0  12  16       75.37       50.71      8.31 o 
   1  12  16       31.68       24.56      6.29 o 
   2  12  16       15.41       15.18      5.65 o 
   3  12  16        9.66       18.90      6.72 o 
   4  12  16        0.03       -0.33      5.84 o 
   5  12  16        5.65       -1.31     11.58 o 
   6  12  16        4.55      -18.42     11.06 o 
  -1  13  16        0.17        1.05      9.43 o 
   0  13  16        7.24        3.19      6.89 o 
   1  13  16       41.00       54.91      8.73 o 
   2  13  16        0.01       -4.83      5.73 o 
   3  13  16        0.87        6.75      6.50 o 
   4  13  16        0.08       -6.80      5.97 o 
   5  13  16        6.39       19.38      9.39 o 
   1  14  16        1.35        2.97     11.58 o
[truncated: 105,902 more chars]
